# Supplementary material for: Neoteric Algorithm Using Cell Population Data (VCS Parameters) as a Rapid Screening Tool for Haematological Disorders
Source: Diagnostics (Basel). 2021 Sep 9;11(9):1652. doi: 10.3390/diagnostics11091652 (PMC8469496; doi:10.3390/diagnostics11091652)
Supplement: Supplementary file 1 [file diagnostics-11-01652-s001.zip]

Archive with 4 entries (4 files):
- Supplementary S1 Description of CPD Parameters.pdf
- Supplementary S2 Algorithm and MN-AL2-NE ROC .xlsx
- Supplementary S3 Other Neoplastic ROC.xlsx
- Supplementary S4 Validation Cohort.xlsx
