# Supplementary material for: Neoteric Algorithm Using Cell Population Data (VCS Parameters) as a Rapid Screening Tool for Haematological Disorders
Source: Diagnostics (Basel). 2021 Sep 9;11(9):1652. doi: 10.3390/diagnostics11091652 (PMC8469496; doi:10.3390/diagnostics11091652)
Supplement: Supplementary file 1 [file diagnostics-11-01652-s001.zip › Supplementary S2 Algorithm and MN-AL2-NE ROC .xlsx]

## Sheet: NeoplasticvsNon-neoplastic
Parameters	AUC	Cutoff	Sens	Spec	Sens (%)	Spec (%)
SDVNE	0.977923	18.945	0.951389	0.0478927	95.1389	95.2107
MNUMALSLY	0.907095	59.5	0.819444	0.158046	81.9444	84.1954
SDAL2MO	0.919241	16.195	0.861111	0.085249	86.1111	91.4751
MNCNE	0.926	148.5	0.863	0.097	83.6	90.3
SDVNE_times_MNUMALSLY_times_SDAL2MO_div_MNCNE	0.989	106.441	0.958333	0.0373563	95.8333	96.2644

## Sheet: Reactive vs neoplastic
Coordinates of the Curve
Test Result Variable(s):	MNAL2NE				Parameters	AUC	Cutoff	Sens	Spec	Sens (%)	Spec (%)	95% CI
Positive if Greater Than or Equal Toa	Sensitivity	1 - Specificity			MNAL2NE	0.948	147.5	0.784722	0.195652	78.4722	80.4348	0.921-0.976
63	1	1
67.5	1	0.978261
82.5	0.993056	0.978261
97.5	0.986111	0.978261
101.5	0.986111	0.956522
104	0.986111	0.934783
106.5	0.986111	0.913043
108.5	0.986111	0.891304
112.5	0.986111	0.869565
117.5	0.986111	0.847826
120.5	0.986111	0.826087
121.5	0.986111	0.804348
123.5	0.979167	0.804348
125.5	0.979167	0.782609
127	0.979167	0.76087
129	0.979167	0.73913
130.5	0.979167	0.673913
131.5	0.965278	0.673913
132.5	0.958333	0.673913
133.5	0.951389	0.630435
135	0.951389	0.565217
136.5	0.951389	0.543478
137.5	0.930556	0.521739
138.5	0.923611	0.521739
139.5	0.916667	0.521739
140.5	0.902778	0.5
141.5	0.881944	0.478261
142.5	0.861111	0.413043
143.5	0.861111	0.369565
144.5	0.833333	0.347826
145.5	0.826389	0.304348
146.5	0.805556	0.217391
147.5	0.784722	0.195652
148.5	0.770833	0.152174
149.5	0.770833	0.130435
150.5	0.763889	0.130435
151.5	0.756944	0.108696
152.5	0.729167	0.108696
153.5	0.701389	0.108696
154.5	0.659722	0.108696
155.5	0.625	0.108696
156.5	0.590278	0.0869565
157.5	0.548611	0.0869565
158.5	0.527778	0.0869565
159.5	0.493056	0.0869565
160.5	0.465278	0.0869565
161.5	0.430556	0.0869565
162.5	0.409722	0.0869565
163.5	0.388889	0.0869565
164.5	0.347222	0.0869565
165.5	0.333333	0.0869565
166.5	0.305556	0.0869565
167.5	0.270833	0.0869565
168.5	0.229167	0.0869565
169.5	0.208333	0.0869565
170.5	0.1875	0.0869565
171.5	0.173611	0.0869565
172.5	0.166667	0.0869565
173.5	0.152778	0.0869565
174.5	0.138889	0.0869565
175.5	0.125	0.0869565
176.5	0.111111	0.0869565
177.5	0.0972222	0.0869565
178.5	0.0902778	0.0869565
179.5	0.0833333	0.0869565
180.5	0.0694444	0.0869565
182	0.0625	0.0869565
184	0.0555556	0.0869565
185.5	0.0486111	0.0869565
186.5	0.0416667	0.0869565
187.5	0.0277778	0.0652174
190	0.0208333	0.0434783
192.5	0.0208333	0.0217391
195	0.0138889	0.0217391
197.5	0.00694444	0.0217391
202	0.00694444	0
207	0	0
The test result variable(s): MNAL2NE has at least one tie between the positive actual state group and the negative actual state group.
a. The smallest cutoff value is the minimum observed test value minus 1, and the largest cutoff value is the maximum observed test value plus 1. All the other cutoff values are the averages of two consecutive ordered observed test values.
