# Supplementary material for: Neoteric Algorithm Using Cell Population Data (VCS Parameters) as a Rapid Screening Tool for Haematological Disorders
Source: Diagnostics (Basel). 2021 Sep 9;11(9):1652. doi: 10.3390/diagnostics11091652 (PMC8469496; doi:10.3390/diagnostics11091652)
Supplement: Supplementary file 1 [file diagnostics-11-01652-s001.zip › Supplementary S3 Other Neoplastic ROC.xlsx]

## Sheet: AMLvsNon-AML
									Coordinates of the Curve
									Test Result Variable(s)	Positive if Greater Than or Equal Toa	Sensitivity	1 - Specificity
									SDMALSNE	6.49	1	1
										8.105	1	0.990654
										9.12	1	0.981308
										9.655	1	0.971963
										9.84	1	0.962617
										9.985	1	0.953271
										10.105	1	0.943925
										10.24	1	0.934579
										10.38	1	0.925234
										10.47	0.982143	0.925234
										10.555	0.982143	0.915888
										10.61	0.964286	0.915888
										10.765	0.964286	0.906542
										10.895	0.964286	0.88785
										10.905	0.946429	0.88785
										10.925	0.946429	0.878505
										10.945	0.946429	0.869159
										10.96	0.946429	0.859813
										10.985	0.946429	0.850467
Area Under the Curve										11.045	0.946429	0.841121
Test Result Variable(s)	Area	Std. Errora	Asymptotic Sig.b	Asymptotic 95% Confidence Interval						11.145	0.946429	0.831776
				Lower Bound	Upper Bound					11.22	0.946429	0.82243
SDMALSNE	0.715287	0.042331	6.54781e-06	0.63232	0.798254					11.245	0.946429	0.813084
SDUMALSNE	0.730474	0.04123	1.39387e-06	0.649665	0.811283					11.265	0.946429	0.803738
The test result variable(s): SDMALSNE, SDUMALSNE has at least one tie between the positive actual state group and the negative actual state group. Statistics may be biased.										11.355	0.928571	0.803738
a. Under the nonparametric assumption										11.445	0.910714	0.803738
b. Null hypothesis: true area = 0.5										11.495	0.910714	0.794393
Parameters	AUC	Cutoff	Sens	Spec	Sens (%)	Spec (%)				11.57	0.910714	0.785047
SDMALSNE	0.715287	15.805	0.714286	0.299065	71.4286	70.0935				11.675	0.910714	0.775701
SDUMALSNE	0.730474	17.7	0.714286	0.336449	71.4286	66.3551				11.755	0.892857	0.775701
										11.78	0.892857	0.766355
										11.81	0.892857	0.747664
										11.84	0.892857	0.738318
										11.885	0.892857	0.719626
										11.925	0.892857	0.71028
										11.96	0.892857	0.700935
										12	0.892857	0.691589
										12.075	0.892857	0.682243
										12.145	0.892857	0.672897
										12.2	0.892857	0.663551
										12.315	0.892857	0.654206
										12.405	0.892857	0.64486
										12.455	0.892857	0.635514
										12.485	0.892857	0.626168
										12.5	0.892857	0.616822
										12.58	0.892857	0.607477
										12.675	0.892857	0.598131
										12.71	0.892857	0.588785
										12.725	0.892857	0.579439
										12.75	0.892857	0.570093
										12.785	0.892857	0.560748
										12.87	0.875	0.560748
										12.945	0.857143	0.551402
										12.97	0.839286	0.551402
										13.07	0.839286	0.542056
										13.155	0.839286	0.53271
										13.32	0.821429	0.53271
										13.54	0.803571	0.53271
										13.625	0.803571	0.523364
										13.655	0.803571	0.514019
										13.68	0.803571	0.504673
										13.72	0.803571	0.495327
										13.745	0.803571	0.485981
										13.79	0.785714	0.485981
										13.89	0.785714	0.476636
										14.005	0.785714	0.46729
										14.11	0.785714	0.457944
										14.19	0.785714	0.448598
										14.26	0.767857	0.448598
										14.305	0.767857	0.439252
										14.355	0.767857	0.429907
										14.425	0.767857	0.420561
										14.51	0.75	0.411215
										14.575	0.75	0.401869
										14.6	0.732143	0.401869
										14.75	0.732143	0.392523
										14.895	0.732143	0.383178
										14.925	0.732143	0.373832
										15.14	0.714286	0.373832
										15.39	0.714286	0.364486
										15.45	0.714286	0.35514
										15.535	0.714286	0.345794
										15.645	0.714286	0.336449
										15.685	0.714286	0.327103
										15.745	0.714286	0.317757
										15.805	0.714286	0.299065
										15.855	0.696429	0.28972
										15.95	0.678571	0.28972
										16.03	0.660714	0.28972
										16.215	0.660714	0.280374
										16.375	0.660714	0.271028
										16.405	0.660714	0.261682
										16.46	0.642857	0.261682
										16.495	0.642857	0.252336
										16.515	0.642857	0.242991
										16.64	0.625	0.242991
										16.915	0.607143	0.242991
										17.115	0.607143	0.233645
										17.175	0.589286	0.233645
										17.21	0.571429	0.233645
										17.305	0.553571	0.233645
										17.45	0.553571	0.224299
										17.56	0.535714	0.224299
										17.625	0.535714	0.214953
										17.65	0.535714	0.205607
										17.925	0.517857	0.205607
										18.29	0.517857	0.196262
										18.42	0.5	0.196262
										18.46	0.482143	0.196262
										18.595	0.464286	0.196262
										18.815	0.464286	0.186916
										19.03	0.464286	0.17757
										19.195	0.446429	0.17757
										19.305	0.428571	0.17757
										19.39	0.428571	0.168224
										19.445	0.410714	0.168224
										19.565	0.392857	0.168224
										20.02	0.375	0.168224
										20.565	0.357143	0.168224
										20.825	0.357143	0.158879
										21.005	0.357143	0.149533
										21.205	0.339286	0.149533
										21.395	0.321429	0.149533
										21.52	0.303571	0.149533
										21.625	0.303571	0.140187
										21.93	0.303571	0.130841
										22.555	0.285714	0.130841
										22.96	0.267857	0.130841
										23.005	0.25	0.130841
										23.145	0.232143	0.121495
										23.365	0.232143	0.11215
										23.56	0.214286	0.11215
										23.775	0.196429	0.11215
										24.205	0.196429	0.102804
										24.545	0.196429	0.0934579
										25.075	0.196429	0.0841121
										25.645	0.196429	0.0747664
										25.765	0.178571	0.0747664
										25.945	0.160714	0.0747664
										26.75	0.160714	0.0654206
										27.61	0.142857	0.0654206
										27.805	0.142857	0.0560748
										27.815	0.125	0.0560748
										28.145	0.125	0.046729
										28.555	0.107143	0.046729
										28.695	0.107143	0.0373832
										29.09	0.107143	0.0280374
										30.045	0.0892857	0.0280374
										30.825	0.0714286	0.0280374
										31.51	0.0714286	0.0186916
										32.27	0.0535714	0.0186916
										32.705	0.0535714	0.00934579
										33.715	0.0357143	0.00934579
										35.05	0.0178571	0.00934579
										38.475	0.0178571	0
										42.38	0	0
									SDUMALSNE	9.12	1	1
										10.22	1	0.990654
										10.425	1	0.981308
										10.57	1	0.971963
										10.71	0.982143	0.971963
										10.83	0.982143	0.962617
										10.875	0.982143	0.953271
										10.925	0.964286	0.953271
										11.2	0.964286	0.943925
										11.52	0.964286	0.934579
										11.635	0.964286	0.925234
										11.715	0.964286	0.915888
										11.87	0.964286	0.906542
										12.04	0.964286	0.897196
										12.125	0.964286	0.88785
										12.185	0.964286	0.878505
										12.215	0.964286	0.869159
										12.235	0.964286	0.859813
										12.265	0.964286	0.850467
										12.44	0.946429	0.841121
										12.625	0.946429	0.831776
										12.685	0.946429	0.82243
										12.73	0.946429	0.813084
										12.815	0.946429	0.803738
										12.96	0.946429	0.794393
										13.09	0.946429	0.785047
										13.195	0.946429	0.775701
										13.27	0.946429	0.766355
										13.31	0.946429	0.757009
										13.425	0.946429	0.747664
										13.555	0.946429	0.738318
										13.605	0.946429	0.728972
										13.65	0.946429	0.719626
										13.695	0.946429	0.71028
										13.735	0.928571	0.71028
										13.76	0.928571	0.700935
										13.775	0.928571	0.691589
										13.85	0.910714	0.691589
										13.925	0.910714	0.682243
										13.94	0.910714	0.672897
										13.965	0.910714	0.663551
										14.05	0.910714	0.654206
										14.14	0.892857	0.654206
										14.165	0.892857	0.64486
										14.21	0.892857	0.635514
										14.26	0.892857	0.626168
										14.28	0.892857	0.616822
										14.34	0.892857	0.607477
										14.425	0.892857	0.598131
										14.49	0.892857	0.588785
										14.535	0.892857	0.579439
										14.57	0.892857	0.570093
										14.595	0.875	0.570093
										14.645	0.857143	0.570093
										14.695	0.857143	0.560748
										14.84	0.857143	0.551402
										15.035	0.857143	0.542056
										15.13	0.857143	0.53271
										15.235	0.839286	0.53271
										15.435	0.839286	0.523364
										15.575	0.839286	0.514019
										15.61	0.821429	0.514019
										15.665	0.821429	0.504673
										15.695	0.821429	0.495327
										15.76	0.803571	0.495327
										15.89	0.803571	0.485981
										16.09	0.803571	0.476636
										16.285	0.803571	0.46729
										16.355	0.803571	0.457944
										16.37	0.803571	0.448598
										16.455	0.785714	0.448598
										16.7	0.785714	0.439252
										16.925	0.785714	0.429907
										16.995	0.785714	0.420561
										17.065	0.785714	0.411215
										17.14	0.785714	0.401869
										17.2	0.785714	0.392523
										17.245	0.785714	0.383178
										17.27	0.767857	0.383178
										17.315	0.767857	0.373832
										17.385	0.767857	0.364486
										17.46	0.75	0.364486
										17.52	0.732143	0.364486
										17.58	0.732143	0.35514
										17.615	0.714286	0.35514
										17.635	0.714286	0.345794
										17.7	0.714286	0.336449
										17.77	0.696429	0.336449
										17.8	0.696429	0.327103
										17.825	0.678571	0.327103
										17.875	0.678571	0.317757
										18.03	0.678571	0.308411
										18.155	0.678571	0.299065
										18.235	0.678571	0.28972
										18.355	0.678571	0.280374
										18.41	0.660714	0.280374
										18.5	0.642857	0.280374
										18.675	0.642857	0.271028
										19.015	0.642857	0.261682
										19.285	0.642857	0.252336
										19.33	0.642857	0.242991
										19.38	0.642857	0.233645
										19.43	0.625	0.233645
										19.515	0.607143	0.233645
										19.845	0.607143	0.224299
										20.185	0.589286	0.224299
										20.325	0.571429	0.224299
										20.395	0.571429	0.214953
										20.49	0.553571	0.214953
										20.595	0.535714	0.214953
										20.635	0.517857	0.214953
										20.72	0.5	0.214953
										20.83	0.5	0.205607
										20.885	0.5	0.196262
										20.965	0.5	0.186916
										21.06	0.482143	0.186916
										21.115	0.482143	0.17757
										21.37	0.482143	0.168224
										21.595	0.482143	0.158879
										21.67	0.464286	0.158879
										21.85	0.446429	0.158879
										22.16	0.428571	0.158879
										22.54	0.410714	0.158879
										22.995	0.410714	0.149533
										23.565	0.392857	0.149533
										23.87	0.375	0.149533
										23.925	0.357143	0.149533
										24.04	0.339286	0.149533
										24.185	0.339286	0.140187
										24.5	0.321429	0.140187
										24.745	0.303571	0.130841
										24.78	0.303571	0.121495
										25.17	0.303571	0.11215
										25.555	0.285714	0.11215
										25.725	0.285714	0.102804
										26.2	0.267857	0.102804
										26.68	0.25	0.102804
										27.11	0.232143	0.102804
										27.645	0.232143	0.0934579
										27.94	0.214286	0.0934579
										28	0.196429	0.0934579
										28.03	0.196429	0.0841121
										28.18	0.196429	0.0654206
										28.385	0.196429	0.0560748
										28.475	0.178571	0.0560748
										28.95	0.160714	0.0560748
										29.515	0.160714	0.046729
										29.76	0.142857	0.046729
										30.32	0.125	0.046729
										30.915	0.125	0.0373832
										31.53	0.107143	0.0373832
										32.085	0.0892857	0.0373832
										32.62	0.0714286	0.0373832
										33.5	0.0714286	0.0280374
										34.195	0.0714286	0.0186916
										34.475	0.0535714	0.0186916
										35.345	0.0535714	0.00934579
										36.57	0.0357143	0.00934579
										38.35	0.0178571	0.00934579
										51.005	0	0.00934579
										63.27	0	0
									The test result variable(s): SDMALSNE, SDUMALSNE has at least one tie between the positive actual state group and the negative actual state group.
									a. The smallest cutoff value is the minimum observed test value minus 1, and the largest cutoff value is the maximum observed test value plus 1. All the other cutoff values are the averages of two consecutive ordered observed test values.

## Sheet: APLvsNonAPL
									Coordinates of the Curve
									Test Result Variable(s)	Positive if Greater Than or Equal Toa	Sensitivity	1 - Specificity
									MCHC	22.9	1	1
										24.55	1	0.992366
										25.7	1	0.984733
										26.5	1	0.977099
										26.95	1	0.969466
										27.55	1	0.961832
										28.35	1	0.954198
										28.8	1	0.938931
										28.95	1	0.931298
										29.2	1	0.923664
										29.45	1	0.916031
										29.55	1	0.900763
										29.65	1	0.877863
										29.75	1	0.870229
										29.85	1	0.839695
										29.95	1	0.824427
										30.05	1	0.816794
										30.15	1	0.80916
										30.25	1	0.793893
										30.35	1	0.78626
										30.45	1	0.770992
										30.55	0.964286	0.755725
Area Under the Curve										30.65	0.964286	0.740458
Test Result Variable(s)	Area	Std. Errora	Asymptotic Sig.b	Asymptotic 95% Confidence Interval						30.8	0.964286	0.732824
				Lower Bound	Upper Bound					30.95	0.964286	0.717557
MCHC	0.750273	0.0474253	3.30944e-05	0.657321	0.843224					31.1	0.964286	0.70229
MNVNE	0.722874	0.0619753	0.000218497	0.601404	0.844343					31.25	0.964286	0.694656
SDVMO	0.775627	0.0492979	4.84041e-06	0.679005	0.872249					31.35	0.928571	0.664122
MNVNNRBC	0.718784	0.0448917	0.00028476	0.630798	0.80677					31.45	0.928571	0.656489
MNCNNRBC	0.842012	0.0407111	1.40598e-08	0.76222	0.921804					31.55	0.928571	0.641221
MNUMALSNNRBC	0.722056	0.048511	0.000230464	0.626976	0.817135					31.65	0.857143	0.625954
MNAL2NNRBC	0.72819	0.0496359	0.00015384	0.630905	0.825474					31.75	0.857143	0.59542
The test result variable(s): MCHC, MNVNE, SDVMO, MNVNNRBC, MNCNNRBC, MNUMALSNNRBC, MNAL2NNRBC has at least one tie between the positive actual state group and the negative actual state group. Statistics may be biased.										31.85	0.857143	0.564885
a. Under the nonparametric assumption										31.95	0.857143	0.526718
b. Null hypothesis: true area = 0.5										32.05	0.857143	0.51145
Parameters	AUC	Cutoff	Sens	Spec	Sens (%)	Spec (%)				32.15	0.857143	0.465649
MCHC	0.750273	32.7	0.75	0.358779	75	64.1221				32.25	0.821429	0.458015
MNVNE	0.722874	159.5	0.678571	0.328244	67.8571	67.1756				32.35	0.821429	0.442748
SDVMO	0.775627	33.68	0.785714	0.221374	78.5714	77.8626				32.45	0.821429	0.419847
MNVNNRBC	0.718784	102.5	0.821429	0.366412	82.1429	63.3588				32.55	0.785714	0.389313
MNCNNRBC	0.842012	127.5	0.714286	0.152672	71.4286	84.7328				32.7	0.75	0.358779
MNUMALSNNRBC	0.722056	168.5	0.714286	0.351145	71.4286	64.8855				32.85	0.678571	0.335878
MNAL2NNRBC	0.72819	175.5	0.714286	0.351145	71.4286	64.8855				32.95	0.642857	0.320611
										33.05	0.642857	0.290076
										33.15	0.642857	0.274809
										33.25	0.571429	0.259542
										33.35	0.535714	0.251908
										33.45	0.464286	0.19084
										33.6	0.464286	0.167939
										33.75	0.428571	0.145038
										33.85	0.392857	0.122137
										33.95	0.392857	0.0992366
										34.05	0.392857	0.0839695
										34.15	0.392857	0.0687023
										34.25	0.285714	0.0687023
										34.35	0.25	0.0534351
										34.5	0.178571	0.0458015
										34.65	0.107143	0.0381679
										34.75	0.107143	0.0305344
										34.85	0.0714286	0.0305344
										35	0.0714286	0.0229008
										35.15	0.0714286	0.0152672
										35.75	0.0357143	0.0152672
										36.4	0.0357143	0.00763359
										36.6	0.0357143	0
										37.7	0	0
									MNVNE	74	1	1
										81.5	1	0.992366
										101.5	1	0.984733
										117	1	0.977099
										122.5	0.964286	0.977099
										126.5	0.964286	0.969466
										127.5	0.964286	0.961832
										130	0.964286	0.954198
										132.5	0.964286	0.946565
										133.5	0.964286	0.938931
										134.5	0.964286	0.931298
										135.5	0.964286	0.923664
										136.5	0.964286	0.916031
										137.5	0.964286	0.908397
										138.5	0.964286	0.900763
										139.5	0.964286	0.885496
										140.5	0.928571	0.885496
										141.5	0.928571	0.847328
										142.5	0.928571	0.832061
										143.5	0.928571	0.816794
										144.5	0.928571	0.80916
										145.5	0.857143	0.770992
										146.5	0.857143	0.717557
										147.5	0.821429	0.679389
										148.5	0.785714	0.648855
										149.5	0.785714	0.59542
										150.5	0.75	0.580153
										151.5	0.75	0.519084
										152.5	0.75	0.51145
										153.5	0.75	0.473282
										154.5	0.714286	0.442748
										155.5	0.678571	0.40458
										156.5	0.678571	0.389313
										158	0.678571	0.335878
										159.5	0.678571	0.328244
										160.5	0.642857	0.290076
										161.5	0.607143	0.290076
										162.5	0.607143	0.259542
										163.5	0.607143	0.244275
										164.5	0.607143	0.236641
										166	0.607143	0.229008
										167.5	0.607143	0.221374
										168.5	0.607143	0.206107
										169.5	0.571429	0.198473
										170.5	0.571429	0.19084
										171.5	0.571429	0.175573
										172.5	0.5	0.167939
										173.5	0.5	0.137405
										174.5	0.464286	0.122137
										175.5	0.464286	0.0992366
										177	0.464286	0.0839695
										178.5	0.428571	0.0687023
										180.5	0.428571	0.0610687
										182.5	0.428571	0.0458015
										185	0.392857	0.0381679
										187.5	0.392857	0.0305344
										189	0.392857	0.0229008
										191	0.392857	0.0152672
										192.5	0.357143	0.0152672
										193.5	0.285714	0.0152672
										195	0.25	0.0152672
										198	0.214286	0.0152672
										201	0.178571	0.00763359
										204.5	0.142857	0
										208	0.107143	0
										210	0.0714286	0
										215.5	0.0357143	0
										221	0	0
									SDVMO	3.6	1	1
										5.23	1	0.992366
										6.575	1	0.984733
										9.51	1	0.977099
										12.545	1	0.969466
										13.51	1	0.961832
										14.2	1	0.954198
										15.055	1	0.946565
										15.78	1	0.938931
										16.285	1	0.931298
										16.73	1	0.923664
										17.54	1	0.916031
										18.1	1	0.908397
										18.21	0.964286	0.908397
										18.385	0.964286	0.900763
										18.565	0.964286	0.89313
										18.655	0.964286	0.885496
										18.855	0.964286	0.877863
										19.06	0.964286	0.870229
										19.26	0.964286	0.862595
										19.56	0.964286	0.854962
										19.795	0.964286	0.847328
										19.93	0.964286	0.839695
										20.02	0.928571	0.839695
										20.085	0.928571	0.832061
										20.15	0.928571	0.824427
										20.33	0.928571	0.816794
										20.545	0.928571	0.80916
										20.61	0.928571	0.801527
										20.745	0.928571	0.793893
										21.15	0.928571	0.78626
										21.74	0.928571	0.778626
										22.08	0.928571	0.770992
										22.19	0.928571	0.763359
										22.265	0.928571	0.755725
										22.3	0.928571	0.748092
										22.355	0.928571	0.740458
										22.48	0.928571	0.732824
										22.635	0.928571	0.725191
										22.83	0.928571	0.709924
										23.02	0.892857	0.709924
										23.21	0.892857	0.70229
										23.37	0.892857	0.694656
										23.445	0.892857	0.687023
										23.77	0.892857	0.679389
										24.05	0.892857	0.671756
										24.165	0.892857	0.664122
										24.35	0.892857	0.656489
										24.44	0.892857	0.648855
										24.525	0.892857	0.641221
										24.645	0.892857	0.633588
										24.79	0.892857	0.625954
										25.025	0.892857	0.618321
										25.175	0.892857	0.610687
										25.305	0.892857	0.603053
										25.455	0.892857	0.59542
										25.565	0.892857	0.587786
										25.675	0.892857	0.580153
										25.75	0.892857	0.572519
										25.835	0.892857	0.564885
										25.905	0.892857	0.557252
										25.935	0.892857	0.549618
										25.945	0.892857	0.541985
										26.1	0.892857	0.534351
										26.355	0.892857	0.526718
										26.57	0.892857	0.519084
										26.7	0.892857	0.51145
										26.905	0.892857	0.503817
										27.12	0.892857	0.496183
										27.195	0.892857	0.48855
										27.295	0.892857	0.480916
										27.445	0.892857	0.473282
										27.71	0.892857	0.465649
										27.94	0.892857	0.458015
										28.24	0.892857	0.450382
										28.56	0.892857	0.442748
										28.855	0.857143	0.442748
										29.08	0.857143	0.435115
										29.125	0.857143	0.427481
										29.165	0.857143	0.419847
										29.21	0.857143	0.412214
										29.265	0.857143	0.40458
										29.345	0.857143	0.396947
										29.52	0.821429	0.396947
										29.755	0.821429	0.389313
										30.03	0.821429	0.381679
										30.5	0.821429	0.374046
										30.835	0.821429	0.366412
										30.92	0.821429	0.358779
										31.09	0.821429	0.351145
										31.3	0.821429	0.343511
										31.475	0.821429	0.335878
										31.7	0.821429	0.328244
										31.87	0.821429	0.320611
										31.935	0.821429	0.312977
										32	0.821429	0.305344
										32.115	0.785714	0.305344
										32.235	0.785714	0.29771
										32.3	0.785714	0.290076
										32.355	0.785714	0.282443
										32.395	0.785714	0.274809
										32.515	0.785714	0.267176
										32.715	0.785714	0.259542
										32.84	0.785714	0.251908
										32.935	0.785714	0.244275
										33.105	0.785714	0.236641
										33.235	0.785714	0.229008
										33.68	0.785714	0.221374
										34.085	0.75	0.221374
										34.095	0.75	0.21374
										34.11	0.714286	0.21374
										34.175	0.714286	0.206107
										34.34	0.678571	0.206107
										34.49	0.678571	0.198473
										34.72	0.678571	0.19084
										34.985	0.642857	0.19084
										35.21	0.607143	0.19084
										35.43	0.607143	0.183206
										35.585	0.571429	0.183206
										35.705	0.535714	0.183206
										35.875	0.535714	0.175573
										36.11	0.5	0.175573
										36.355	0.464286	0.175573
										36.545	0.428571	0.175573
										36.705	0.392857	0.167939
										36.83	0.357143	0.167939
										36.93	0.357143	0.160305
										37.07	0.357143	0.152672
										37.31	0.357143	0.145038
										37.64	0.357143	0.137405
										37.995	0.357143	0.129771
										38.235	0.357143	0.122137
										38.48	0.357143	0.114504
										38.74	0.357143	0.10687
										38.84	0.357143	0.0992366
										39.11	0.357143	0.0916031
										39.48	0.357143	0.0839695
										39.845	0.357143	0.0763359
										40.085	0.321429	0.0763359
										40.13	0.321429	0.0687023
										40.325	0.285714	0.0687023
										40.56	0.285714	0.0610687
										40.73	0.25	0.0610687
										40.855	0.25	0.0534351
										41.005	0.25	0.0458015
										41.62	0.214286	0.0381679
										42.105	0.178571	0.0381679
										42.165	0.142857	0.0381679
										42.275	0.107143	0.0381679
										42.565	0.0714286	0.0381679
										43.01	0.0714286	0.0305344
										43.365	0.0714286	0.0229008
										43.605	0.0714286	0.0152672
										43.995	0.0357143	0.0152672
										45.93	0.0357143	0.00763359
										50.01	0	0.00763359
										53.44	0	0
									MNVNNRBC	47	1	1
										51	1	0.992366
										54.5	1	0.984733
										56	1	0.977099
										57.5	1	0.969466
										58.5	1	0.954198
										59.5	1	0.938931
										60.5	1	0.931298
										61.5	1	0.923664
										62.5	1	0.916031
										64	1	0.908397
										65.5	1	0.89313
										66.5	1	0.885496
										67.5	1	0.862595
										68.5	1	0.847328
										69.5	0.964286	0.839695
										70.5	0.964286	0.832061
										71.5	0.964286	0.80916
										72.5	0.964286	0.801527
										73.5	0.964286	0.78626
										74.5	0.964286	0.763359
										76	0.964286	0.740458
										78.5	0.964286	0.732824
										80.5	0.928571	0.709924
										81.5	0.928571	0.694656
										82.5	0.928571	0.671756
										83.5	0.928571	0.664122
										84.5	0.928571	0.656489
										85.5	0.928571	0.648855
										86.5	0.928571	0.618321
										87.5	0.928571	0.610687
										88.5	0.928571	0.59542
										89.5	0.928571	0.557252
										90.5	0.928571	0.534351
										91.5	0.928571	0.519084
										93	0.928571	0.51145
										94.5	0.928571	0.496183
										95.5	0.928571	0.450382
										96.5	0.892857	0.442748
										97.5	0.892857	0.419847
										98.5	0.857143	0.412214
										100	0.857143	0.396947
										101.5	0.821429	0.381679
										102.5	0.821429	0.366412
										104	0.678571	0.366412
										105.5	0.642857	0.343511
										106.5	0.642857	0.335878
										107.5	0.642857	0.328244
										109	0.642857	0.320611
										110.5	0.607143	0.312977
										111.5	0.571429	0.29771
										113	0.535714	0.290076
										115	0.535714	0.274809
										117	0.5	0.259542
										119	0.5	0.251908
										120.5	0.464286	0.251908
										121.5	0.428571	0.251908
										123.5	0.428571	0.244275
										125.5	0.428571	0.229008
										128	0.428571	0.221374
										130.5	0.428571	0.21374
										132	0.392857	0.198473
										133.5	0.392857	0.19084
										135	0.357143	0.183206
										136.5	0.285714	0.183206
										137.5	0.285714	0.175573
										138.5	0.25	0.175573
										139.5	0.214286	0.160305
										140.5	0.214286	0.145038
										143.5	0.178571	0.145038
										146.5	0.178571	0.137405
										147.5	0.178571	0.129771
										148.5	0.178571	0.122137
										150	0.178571	0.114504
										152.5	0.142857	0.0992366
										154.5	0.142857	0.0839695
										156.5	0.142857	0.0763359
										160	0.142857	0.0687023
										162.5	0.142857	0.0610687
										164	0.107143	0.0610687
										165.5	0.107143	0.0534351
										166.5	0.0714286	0.0458015
										168	0.0357143	0.0458015
										169.5	0.0357143	0.0381679
										173	0	0.0381679
										177	0	0.0229008
										181.5	0	0.0152672
										185.5	0	0.00763359
										187	0	0
									MNCNNRBC	30	1	1
										32.5	1	0.992366
										42.5	1	0.984733
										51.5	1	0.977099
										55.5	1	0.961832
										59.5	1	0.954198
										63	1	0.946565
										68	1	0.938931
										70.5	1	0.923664
										71.5	1	0.916031
										72.5	1	0.89313
										73.5	1	0.877863
										74.5	0.964286	0.870229
										75.5	0.964286	0.854962
										76.5	0.964286	0.847328
										78	0.964286	0.839695
										79.5	0.964286	0.832061
										80.5	0.964286	0.816794
										81.5	0.964286	0.78626
										82.5	0.964286	0.778626
										83.5	0.964286	0.763359
										84.5	0.964286	0.755725
										85.5	0.964286	0.748092
										86.5	0.964286	0.732824
										87.5	0.964286	0.725191
										89	0.964286	0.70229
										90.5	0.964286	0.694656
										91.5	0.964286	0.679389
										92.5	0.964286	0.656489
										93.5	0.964286	0.625954
										95	0.964286	0.59542
										96.5	0.964286	0.587786
										97.5	0.928571	0.572519
										98.5	0.928571	0.549618
										99.5	0.928571	0.526718
										100.5	0.928571	0.519084
										101.5	0.928571	0.48855
										102.5	0.928571	0.480916
										103.5	0.928571	0.458015
										104.5	0.928571	0.435115
										105.5	0.928571	0.412214
										107	0.928571	0.396947
										108.5	0.928571	0.381679
										109.5	0.928571	0.366412
										110.5	0.892857	0.366412
										111.5	0.892857	0.358779
										112.5	0.857143	0.343511
										113.5	0.857143	0.335878
										115	0.857143	0.320611
										116.5	0.857143	0.312977
										117.5	0.821429	0.290076
										118.5	0.821429	0.267176
										119.5	0.785714	0.236641
										121.5	0.785714	0.221374
										123.5	0.75	0.221374
										124.5	0.75	0.21374
										125.5	0.714286	0.183206
										126.5	0.714286	0.167939
										127.5	0.714286	0.152672
										129	0.678571	0.152672
										131	0.678571	0.145038
										132.5	0.678571	0.122137
										133.5	0.642857	0.114504
										134.5	0.607143	0.114504
										135.5	0.535714	0.0992366
										136.5	0.5	0.0992366
										137.5	0.464286	0.0916031
										139.5	0.392857	0.0839695
										141.5	0.357143	0.0763359
										143.5	0.357143	0.0610687
										146	0.321429	0.0610687
										147.5	0.321429	0.0534351
										148.5	0.321429	0.0458015
										149.5	0.285714	0.0458015
										151	0.25	0.0381679
										153	0.25	0.0229008
										154.5	0.25	0.0152672
										156.5	0.178571	0.0152672
										161	0.142857	0.0152672
										167	0.107143	0.00763359
										170.5	0.0714286	0.00763359
										174.5	0.0357143	0.00763359
										178.5	0	0.00763359
										180	0	0
									MNUMALSNNRBC	94	1	1
										103.5	1	0.992366
										113	1	0.984733
										114.5	1	0.977099
										116.5	1	0.969466
										119.5	1	0.954198
										122	1	0.938931
										123.5	1	0.931298
										124.5	1	0.923664
										125.5	1	0.908397
										126.5	1	0.900763
										127.5	1	0.885496
										129	0.964286	0.870229
										130.5	0.964286	0.854962
										132	0.964286	0.847328
										133.5	0.964286	0.824427
										135	0.964286	0.80916
										136.5	0.964286	0.778626
										137.5	0.964286	0.770992
										138.5	0.964286	0.763359
										139.5	0.964286	0.755725
										140.5	0.964286	0.748092
										141.5	0.928571	0.732824
										142.5	0.928571	0.70229
										143.5	0.928571	0.694656
										144.5	0.928571	0.687023
										145.5	0.928571	0.671756
										146.5	0.928571	0.641221
										148.5	0.928571	0.633588
										150.5	0.892857	0.603053
										151.5	0.892857	0.572519
										153	0.892857	0.526718
										154.5	0.857143	0.526718
										155.5	0.857143	0.51145
										157	0.857143	0.473282
										158.5	0.857143	0.442748
										159.5	0.785714	0.442748
										160.5	0.75	0.419847
										161.5	0.75	0.412214
										162.5	0.714286	0.40458
										163.5	0.714286	0.396947
										164.5	0.714286	0.374046
										166.5	0.714286	0.358779
										168.5	0.714286	0.351145
										169.5	0.678571	0.343511
										170.5	0.642857	0.335878
										171.5	0.607143	0.305344
										172.5	0.571429	0.282443
										173.5	0.535714	0.282443
										174.5	0.5	0.267176
										175.5	0.5	0.244275
										176.5	0.5	0.221374
										178	0.464286	0.221374
										181	0.428571	0.221374
										183.5	0.428571	0.21374
										184.5	0.428571	0.206107
										186.5	0.428571	0.198473
										188.5	0.428571	0.19084
										189.5	0.428571	0.167939
										190.5	0.428571	0.160305
										191.5	0.392857	0.152672
										193	0.357143	0.145038
										194.5	0.357143	0.137405
										195.5	0.321429	0.137405
										197	0.321429	0.114504
										198.5	0.321429	0.10687
										199.5	0.285714	0.0916031
										200.5	0.285714	0.0763359
										201.5	0.214286	0.0763359
										202.5	0.178571	0.0687023
										203.5	0.107143	0.0610687
										204.5	0.107143	0.0381679
										205.5	0.0714286	0.0305344
										206.5	0	0.0305344
										208.5	0	0.0229008
										213.5	0	0.0152672
										219	0	0.00763359
										222	0	0
									MNAL2NNRBC	118	1	1
										121.5	1	0.992366
										125	1	0.977099
										127	1	0.969466
										129	1	0.961832
										130.5	1	0.946565
										131.5	1	0.938931
										134	1	0.923664
										137	1	0.900763
										138.5	1	0.885496
										140	1	0.870229
										141.5	0.964286	0.854962
										142.5	0.964286	0.847328
										143.5	0.964286	0.839695
										144.5	0.964286	0.832061
										145.5	0.964286	0.824427
										146.5	0.964286	0.816794
										147.5	0.964286	0.80916
										148.5	0.964286	0.801527
										149.5	0.964286	0.78626
										150.5	0.964286	0.755725
										152	0.964286	0.740458
										153.5	0.928571	0.717557
										155	0.928571	0.694656
										157	0.892857	0.671756
										158.5	0.892857	0.648855
										159.5	0.892857	0.641221
										160.5	0.892857	0.625954
										161.5	0.892857	0.610687
										162.5	0.892857	0.603053
										163.5	0.857143	0.59542
										164.5	0.857143	0.557252
										165.5	0.857143	0.549618
										166.5	0.857143	0.519084
										167.5	0.857143	0.496183
										168.5	0.857143	0.473282
										170	0.857143	0.442748
										171.5	0.857143	0.435115
										172.5	0.785714	0.419847
										173.5	0.785714	0.412214
										174.5	0.714286	0.381679
										175.5	0.714286	0.351145
										177	0.678571	0.335878
										178.5	0.642857	0.335878
										179.5	0.607143	0.328244
										180.5	0.571429	0.328244
										181.5	0.571429	0.312977
										182.5	0.571429	0.305344
										183.5	0.535714	0.305344
										184.5	0.535714	0.29771
										185.5	0.535714	0.290076
										186.5	0.535714	0.267176
										187.5	0.535714	0.251908
										189	0.535714	0.229008
										190.5	0.535714	0.21374
										191.5	0.5	0.206107
										192.5	0.464286	0.206107
										193.5	0.464286	0.19084
										194.5	0.464286	0.183206
										196	0.428571	0.183206
										198	0.392857	0.175573
										200	0.357143	0.160305
										201.5	0.357143	0.145038
										203	0.321429	0.137405
										204.5	0.321429	0.129771
										205.5	0.321429	0.122137
										206.5	0.25	0.122137
										207.5	0.25	0.10687
										208.5	0.25	0.0992366
										209.5	0.25	0.0839695
										211.5	0.25	0.0763359
										214	0.25	0.0610687
										215.5	0.25	0.0534351
										216.5	0.25	0.0458015
										217.5	0.25	0.0381679
										218.5	0.25	0.0305344
										219.5	0.214286	0.0305344
										220.5	0.142857	0.0229008
										221.5	0.107143	0.0229008
										224	0.107143	0.00763359
										227.5	0.0714286	0
										230.5	0.0357143	0
										233	0	0
									The test result variable(s): MCHC, MNVNE, SDVMO, MNVNNRBC, MNCNNRBC, MNUMALSNNRBC, MNAL2NNRBC has at least one tie between the positive actual state group and the negative actual state group.
									a. The smallest cutoff value is the minimum observed test value minus 1, and the largest cutoff value is the maximum observed test value plus 1. All the other cutoff values are the averages of two consecutive ordered observed test values.

## Sheet: ALLvsNonALL
									Coordinates of the Curve
									Test Result Variable(s)	Positive if Greater Than or Equal Toa	Sensitivity	1 - Specificity
									LYMPHOCYTE	-0.9	1	1
										0.45	1	0.991304
										0.9	1	0.982609
										1.2	1	0.973913
										1.5	1	0.965217
										1.75	1	0.956522
										1.95	1	0.947826
										2.1	1	0.93913
										2.3	1	0.930435
										2.55	1	0.921739
										2.8	1	0.913043
										3.2	1	0.904348
										3.75	1	0.895652
										4.1	1	0.886957
										4.25	0.979167	0.878261
										4.6	0.958333	0.878261
										5	0.958333	0.86087
										5.15	0.958333	0.852174
										5.45	0.958333	0.843478
										5.9	0.958333	0.834783
										6.25	0.9375	0.834783
Area Under the Curve										6.45	0.9375	0.826087
Test Result Variable(s)	Area	Std. Errora	Asymptotic Sig.b	Asymptotic 95% Confidence Interval						6.6	0.9375	0.817391
				Lower Bound	Upper Bound					6.95	0.9375	0.808696
LYMPHOCYTE	0.715761	0.0431403	1.44956e-05	0.631207	0.800314					7.35	0.9375	0.8
MNMALSNE	0.710236	0.0436268	2.38759e-05	0.624729	0.795742					7.55	0.9375	0.791304
MNLMALSNE	0.712862	0.0428587	1.88611e-05	0.628861	0.796864					7.7	0.9375	0.782609
The test result variable(s): LYMPHOCYTE, MNMALSNE, MNLMALSNE has at least one tie between the positive actual state group and the negative actual state group. Statistics may be biased.										8.25	0.916667	0.782609
a. Under the nonparametric assumption										8.75	0.916667	0.773913
b. Null hypothesis: true area = 0.5										8.95	0.916667	0.765217
										9.15	0.916667	0.756522
Parameters	AUC	Cutoff	Sens	Spec	Sens (%)	Spec (%)				9.25	0.916667	0.747826
LYMPHOCYTE	0.715761	40.6	0.729167	0.330435	72.9167	66.9565				9.4	0.916667	0.73913
MNMALSNE	0.710236	129.5	0.6875	0.373913	68.75	62.6087				9.65	0.916667	0.730435
MNLMALSNE	0.712862	122.5	0.6875	0.365217	68.75	63.4783				9.95	0.916667	0.721739
										10.25	0.916667	0.713043
										10.55	0.916667	0.704348
										11.45	0.916667	0.686957
										12.3	0.916667	0.678261
										12.5	0.916667	0.669565
										12.7	0.916667	0.66087
										13.35	0.916667	0.652174
										13.95	0.916667	0.643478
										14.85	0.916667	0.634783
										15.75	0.916667	0.626087
										15.85	0.895833	0.626087
										16.05	0.895833	0.617391
										16.75	0.895833	0.608696
										17.45	0.895833	0.6
										17.8	0.895833	0.591304
										18.3	0.895833	0.573913
										18.7	0.875	0.573913
										18.95	0.854167	0.573913
										19.2	0.854167	0.565217
										19.35	0.833333	0.565217
										19.5	0.833333	0.556522
										19.65	0.833333	0.53913
										19.95	0.8125	0.53913
										20.75	0.8125	0.530435
										21.8	0.8125	0.521739
										22.35	0.791667	0.521739
										22.5	0.791667	0.513043
										23.65	0.770833	0.513043
										25.7	0.770833	0.504348
										26.8	0.770833	0.495652
										27.2	0.770833	0.486957
										28.1	0.770833	0.478261
										28.85	0.770833	0.469565
										29.15	0.770833	0.46087
										29.5	0.75	0.46087
										30.1	0.75	0.452174
										31.15	0.75	0.443478
										32.8	0.75	0.434783
										33.9	0.75	0.426087
										34.05	0.729167	0.417391
										34.15	0.729167	0.408696
										34.75	0.729167	0.4
										35.6	0.729167	0.391304
										36.75	0.729167	0.382609
										37.65	0.729167	0.373913
										38.3	0.729167	0.365217
										39.05	0.729167	0.356522
										39.5	0.729167	0.347826
										40	0.729167	0.33913
										40.6	0.729167	0.330435
										41.85	0.708333	0.330435
										43.1	0.6875	0.330435
										43.55	0.6875	0.313043
										44.65	0.6875	0.304348
										47.9	0.666667	0.304348
										50.5	0.666667	0.295652
										52.4	0.666667	0.286957
										54.05	0.645833	0.286957
										54.55	0.625	0.286957
										55.3	0.604167	0.286957
										55.95	0.604167	0.278261
										56.65	0.604167	0.269565
										57.65	0.583333	0.269565
										58.35	0.5625	0.269565
										59.45	0.541667	0.269565
										60.45	0.520833	0.269565
										63.05	0.520833	0.26087
										65.65	0.520833	0.252174
										65.95	0.520833	0.243478
										66.65	0.520833	0.234783
										67.45	0.520833	0.226087
										67.9	0.520833	0.217391
										68.35	0.520833	0.208696
										68.75	0.5	0.208696
										68.95	0.5	0.2
										69.15	0.5	0.191304
										69.9	0.5	0.182609
										73.7	0.5	0.173913
										78.45	0.479167	0.173913
										80.65	0.479167	0.165217
										81.3	0.458333	0.165217
										81.75	0.458333	0.156522
										83.3	0.4375	0.156522
										85.7	0.416667	0.147826
										87.1	0.416667	0.13913
										88	0.395833	0.130435
										88.75	0.375	0.130435
										89.15	0.375	0.121739
										89.6	0.375	0.113043
										90.1	0.354167	0.113043
										90.55	0.333333	0.113043
										91	0.3125	0.113043
										91.5	0.291667	0.113043
										91.65	0.291667	0.104348
										91.75	0.270833	0.104348
										91.85	0.25	0.104348
										92.05	0.229167	0.104348
										92.75	0.1875	0.104348
										93.4	0.1875	0.0956522
										93.55	0.166667	0.0956522
										93.75	0.145833	0.0956522
										93.95	0.125	0.0956522
										94.25	0.125	0.0869565
										94.6	0.104167	0.0608696
										94.75	0.104167	0.0521739
										94.85	0.104167	0.0434783
										95	0.104167	0.0347826
										95.45	0.0833333	0.0347826
										95.9	0.0625	0.0347826
										96.1	0.0625	0.026087
										96.4	0.0416667	0.0173913
										97.1	0.0208333	0.0173913
										98.05	0.0208333	0.00869565
										98.85	0.0208333	0
										100.2	0	0
									MNMALSNE	91	1	1
										94.5	1	0.991304
										99	1	0.982609
										101.5	1	0.965217
										103	1	0.956522
										104.5	1	0.947826
										105.5	1	0.921739
										106.5	0.979167	0.904348
										108	0.979167	0.886957
										109.5	0.958333	0.86087
										110.5	0.958333	0.852174
										111.5	0.9375	0.852174
										112.5	0.9375	0.817391
										113.5	0.9375	0.773913
										115	0.9375	0.713043
										116.5	0.9375	0.686957
										117.5	0.895833	0.678261
										118.5	0.895833	0.669565
										119.5	0.854167	0.634783
										120.5	0.854167	0.617391
										121.5	0.854167	0.573913
										122.5	0.854167	0.565217
										123.5	0.833333	0.530435
										124.5	0.833333	0.513043
										125.5	0.833333	0.495652
										126.5	0.75	0.478261
										127.5	0.75	0.46087
										128.5	0.729167	0.408696
										129.5	0.6875	0.373913
										130.5	0.625	0.33913
										131.5	0.5625	0.313043
										132.5	0.5625	0.269565
										133.5	0.520833	0.217391
										134.5	0.479167	0.2
										135.5	0.395833	0.165217
										136.5	0.395833	0.156522
										137.5	0.354167	0.13913
										138.5	0.3125	0.113043
										139.5	0.291667	0.0956522
										140.5	0.25	0.0695652
										141.5	0.208333	0.0521739
										142.5	0.145833	0.0434783
										143.5	0.104167	0.0347826
										144.5	0.0625	0.00869565
										145.5	0.0625	0
										146.5	0.0416667	0
										148	0.0208333	0
										150	0	0
									MNLMALSNE	63	1	1
										73.5	0.979167	1
										84	0.979167	0.991304
										88	0.979167	0.982609
										92.5	0.979167	0.973913
										95	0.979167	0.965217
										96.5	0.979167	0.956522
										97.5	0.979167	0.93913
										98.5	0.979167	0.930435
										99.5	0.979167	0.921739
										100.5	0.979167	0.895652
										101.5	0.979167	0.878261
										102.5	0.958333	0.834783
										103.5	0.958333	0.826087
										104.5	0.958333	0.791304
										105.5	0.958333	0.765217
										106.5	0.958333	0.73913
										107.5	0.958333	0.721739
										108.5	0.9375	0.721739
										109.5	0.9375	0.704348
										110.5	0.9375	0.678261
										111.5	0.9375	0.643478
										112.5	0.916667	0.617391
										113.5	0.895833	0.591304
										114.5	0.875	0.565217
										115.5	0.833333	0.565217
										116.5	0.8125	0.530435
										117.5	0.770833	0.495652
										118.5	0.75	0.469565
										119.5	0.729167	0.443478
										120.5	0.729167	0.426087
										121.5	0.729167	0.391304
										122.5	0.6875	0.365217
										123.5	0.645833	0.330435
										124.5	0.604167	0.321739
										125.5	0.583333	0.286957
										126.5	0.5625	0.269565
										127.5	0.5625	0.217391
										128.5	0.541667	0.208696
										129.5	0.4375	0.182609
										130.5	0.375	0.147826
										131.5	0.333333	0.147826
										132.5	0.291667	0.130435
										133.5	0.25	0.104348
										134.5	0.229167	0.0869565
										135.5	0.1875	0.0782609
										136.5	0.125	0.0521739
										137.5	0.125	0.0434783
										138.5	0.104167	0.026087
										139.5	0.0833333	0.0173913
										140.5	0.0208333	0.0173913
										141.5	0.0208333	0
										143	0	0
									The test result variable(s): LYMPHOCYTE, MNMALSNE, MNLMALSNE has at least one tie between the positive actual state group and the negative actual state group.
									a. The smallest cutoff value is the minimum observed test value minus 1, and the largest cutoff value is the maximum observed test value plus 1. All the other cutoff values are the averages of two consecutive ordered observed test values.

## Sheet: CLLvsNonCLL
									Coordinates of the Curve
									Test Result Variable(s)	Positive if Greater Than or Equal Toa	Sensitivity	1 - Specificity
									LYMPHOCYTE	-0.2	1	1
										0.9	1	0.993103
										1.2	1	0.986207
										1.5	1	0.97931
										1.75	1	0.972414
										1.95	1	0.965517
										2.1	1	0.958621
										2.3	1	0.951724
										2.55	1	0.944828
										2.8	1	0.937931
										3.2	1	0.931034
										3.75	1	0.924138
										4.1	1	0.917241
										4.25	1	0.903448
										4.6	1	0.896552
										5	1	0.882759
										5.15	1	0.875862
										5.45	1	0.868966
										5.9	1	0.862069
										6.25	1	0.855172
										6.45	1	0.848276
										6.6	1	0.841379
Area Under the Curve										6.95	1	0.834483
Test Result Variable(s)	Area	Std. Errora	Asymptotic Sig.b	Asymptotic 95% Confidence Interval						7.35	1	0.827586
				Lower Bound	Upper Bound					7.55	1	0.82069
LYMPHOCYTE	0.852956	0.0376594	1.33002e-05	0.779145	0.926767					7.7	1	0.813793
LY#	0.854433	0.053316	1.22359e-05	0.749936	0.958931					8.25	1	0.806897
SDCMO	0.742857	0.0730738	0.00273004	0.599635	0.886079					8.75	1	0.8
The test result variable(s): LYMPHOCYTE, LY#, SDCMO has at least one tie between the positive actual state group and the negative actual state group. Statistics may be biased.										8.95	1	0.793103
a. Under the nonparametric assumption										9.15	1	0.786207
b. Null hypothesis: true area = 0.5										9.25	1	0.77931
										9.4	1	0.772414
Parameters	AUC	Cutoff	Sens	Spec	Sens (%)	Spec (%)				9.65	1	0.765517
LYMPHOCYTE	0.852956	83.3	0.785714	0.186207	78.5714	81.3793				9.95	1	0.758621
LY#	0.854433	16.7	0.785714	0.172414	78.5714	82.7586				10.25	1	0.751724
SDCMO	0.742857	11.095	0.714286	0.262069	71.4286	73.7931				10.55	1	0.744828
										11.45	1	0.731034
										12.3	1	0.724138
										12.5	1	0.717241
										12.7	1	0.710345
										13.35	1	0.703448
										13.95	1	0.696552
										14.85	1	0.689655
										15.75	1	0.682759
										15.85	1	0.675862
										16.05	1	0.668966
										16.75	1	0.662069
										17.45	1	0.655172
										17.8	1	0.648276
										18.3	1	0.634483
										18.7	1	0.627586
										18.95	1	0.62069
										19.2	1	0.613793
										19.35	1	0.606897
										19.5	1	0.6
										19.65	1	0.586207
										19.95	1	0.57931
										20.75	1	0.572414
										21.8	1	0.565517
										22.35	1	0.558621
										22.5	1	0.551724
										23.65	1	0.544828
										25.7	1	0.537931
										26.8	1	0.531034
										27.2	1	0.524138
										28.1	1	0.517241
										28.85	1	0.510345
										29.15	1	0.503448
										29.5	1	0.496552
										30.1	1	0.489655
										31.15	1	0.482759
										32.8	1	0.475862
										33.9	1	0.468966
										34.05	1	0.455172
										34.15	1	0.448276
										34.75	1	0.441379
										35.6	1	0.434483
										36.75	1	0.427586
										37.65	1	0.42069
										38.3	1	0.413793
										39.05	0.928571	0.413793
										39.5	0.928571	0.406897
										40.4	0.928571	0.4
										41.85	0.928571	0.393103
										43.1	0.928571	0.386207
										43.55	0.928571	0.372414
										44.65	0.928571	0.365517
										47.9	0.928571	0.358621
										50.5	0.857143	0.358621
										52.4	0.857143	0.351724
										54.05	0.857143	0.344828
										54.55	0.857143	0.337931
										55.3	0.857143	0.331034
										55.95	0.857143	0.324138
										56.65	0.857143	0.317241
										57.65	0.857143	0.310345
										58.35	0.857143	0.303448
										59.45	0.857143	0.296552
										63	0.857143	0.289655
										65.65	0.857143	0.282759
										65.95	0.857143	0.275862
										66.65	0.857143	0.268966
										67.45	0.857143	0.262069
										67.9	0.857143	0.255172
										68.35	0.857143	0.248276
										68.75	0.857143	0.241379
										68.95	0.785714	0.241379
										69.15	0.785714	0.234483
										69.9	0.785714	0.227586
										73.7	0.785714	0.22069
										78.45	0.785714	0.213793
										80.65	0.785714	0.206897
										81.3	0.785714	0.2
										81.75	0.785714	0.193103
										83.3	0.785714	0.186207
										85.7	0.714286	0.17931
										87.1	0.642857	0.17931
										88	0.642857	0.165517
										88.75	0.642857	0.158621
										89.15	0.642857	0.151724
										89.6	0.571429	0.151724
										90.1	0.571429	0.144828
										90.55	0.571429	0.137931
										91	0.571429	0.131034
										91.5	0.571429	0.124138
										91.65	0.5	0.124138
										91.75	0.5	0.117241
										91.85	0.5	0.110345
										92.05	0.5	0.103448
										92.75	0.5	0.0896552
										93.4	0.428571	0.0896552
										93.55	0.428571	0.0827586
										93.75	0.428571	0.0758621
										93.95	0.428571	0.0689655
										94.25	0.357143	0.0689655
										94.6	0.142857	0.062069
										94.75	0.142857	0.0551724
										94.85	0.142857	0.0482759
										95	0.142857	0.0413793
										95.45	0.142857	0.0344828
										95.9	0.142857	0.0275862
										96.1	0.0714286	0.0275862
										96.4	0	0.0206897
										97.1	0	0.0137931
										98.05	0	0.00689655
										99.5	0	0
									LY#	-0.8	1	1
										0.25	1	0.986207
										0.35	1	0.965517
										0.45	1	0.931034
										0.55	1	0.896552
										0.65	1	0.862069
										0.75	1	0.82069
										0.85	1	0.772414
										0.95	1	0.751724
										1.05	0.928571	0.724138
										1.15	0.928571	0.710345
										1.25	0.928571	0.689655
										1.35	0.928571	0.648276
										1.45	0.928571	0.613793
										1.55	0.928571	0.606897
										1.65	0.928571	0.586207
										1.75	0.928571	0.57931
										1.9	0.928571	0.537931
										2.05	0.928571	0.517241
										2.15	0.928571	0.503448
										2.25	0.928571	0.496552
										2.35	0.928571	0.482759
										2.5	0.928571	0.468966
										2.65	0.928571	0.455172
										2.8	0.928571	0.448276
										2.95	0.928571	0.434483
										3.05	0.928571	0.427586
										3.2	0.928571	0.413793
										3.35	0.928571	0.393103
										3.45	0.928571	0.37931
										3.55	0.857143	0.372414
										3.7	0.857143	0.358621
										3.95	0.857143	0.351724
										4.15	0.857143	0.324138
										4.25	0.857143	0.317241
										4.4	0.857143	0.310345
										4.7	0.857143	0.303448
										5	0.857143	0.282759
										5.5	0.857143	0.275862
										6	0.857143	0.268966
										6.55	0.857143	0.255172
										7.1	0.857143	0.248276
										7.25	0.857143	0.241379
										7.65	0.857143	0.234483
										8.1	0.857143	0.227586
										8.4	0.857143	0.22069
										9.35	0.857143	0.213793
										10.15	0.857143	0.206897
										10.75	0.857143	0.2
										11.6	0.857143	0.193103
										12.85	0.857143	0.186207
										14.7	0.857143	0.17931
										15.8	0.785714	0.17931
										16.7	0.785714	0.172414
										17.55	0.714286	0.172414
										18.95	0.714286	0.165517
										20.45	0.714286	0.158621
										21.6	0.714286	0.151724
										22.9	0.714286	0.144828
										26.05	0.714286	0.137931
										29.9	0.714286	0.131034
										32.2	0.642857	0.131034
										33.7	0.642857	0.124138
										35.2	0.642857	0.117241
										37.1	0.642857	0.110345
										39.45	0.642857	0.103448
										42.65	0.642857	0.0965517
										45.45	0.642857	0.0896552
										51.65	0.571429	0.0896552
										59.7	0.571429	0.0827586
										68.8	0.571429	0.0758621
										78.45	0.571429	0.0689655
										83.45	0.5	0.0689655
										86.9	0.5	0.062069
										89.65	0.428571	0.062069
										91.05	0.357143	0.062069
										92.45	0.357143	0.0551724
										98.2	0.285714	0.0551724
										105.9	0.214286	0.0551724
										112.6	0.214286	0.0482759
										117.85	0.214286	0.0413793
										136.75	0.214286	0.0344828
										163.6	0.214286	0.0275862
										176.15	0.214286	0.0206897
										199.4	0.142857	0.0206897
										239.3	0.142857	0.0137931
										266.15	0.0714286	0.0137931
										287.25	0	0.0137931
										364.5	0	0.00689655
										428.4	0	0
									SDCMO	0	1	1
										1.475	1	0.993103
										2.86	1	0.986207
										4.06	1	0.97931
										4.42	0.928571	0.97931
										4.555	0.928571	0.972414
										4.635	0.928571	0.965517
										4.66	0.928571	0.958621
										4.675	0.928571	0.951724
										4.705	0.928571	0.944828
										4.755	0.928571	0.937931
										4.825	0.928571	0.931034
										4.915	0.928571	0.924138
										4.965	0.928571	0.917241
										5.03	0.928571	0.910345
										5.115	0.928571	0.903448
										5.175	0.928571	0.896552
										5.215	0.928571	0.882759
										5.225	0.928571	0.875862
										5.28	0.928571	0.868966
										5.335	0.928571	0.855172
										5.345	0.928571	0.848276
										5.375	0.928571	0.841379
										5.415	0.928571	0.827586
										5.46	0.928571	0.82069
										5.495	0.928571	0.813793
										5.505	0.928571	0.806897
										5.52	0.928571	0.8
										5.535	0.928571	0.786207
										5.55	0.928571	0.77931
										5.615	0.928571	0.772414
										5.685	0.928571	0.765517
										5.705	0.928571	0.758621
										5.775	0.928571	0.751724
										5.855	0.928571	0.744828
										5.88	0.928571	0.737931
										5.895	0.928571	0.731034
										5.92	0.928571	0.724138
										5.965	0.928571	0.717241
										5.995	0.928571	0.710345
										6.025	0.928571	0.703448
										6.06	0.928571	0.696552
										6.09	0.928571	0.689655
										6.13	0.928571	0.682759
										6.16	0.928571	0.675862
										6.19	0.928571	0.668966
										6.22	0.857143	0.655172
										6.25	0.857143	0.648276
										6.31	0.857143	0.641379
										6.36	0.857143	0.634483
										6.375	0.857143	0.627586
										6.39	0.857143	0.62069
										6.405	0.857143	0.613793
										6.42	0.857143	0.606897
										6.46	0.857143	0.6
										6.5	0.857143	0.593103
										6.515	0.857143	0.57931
										6.525	0.857143	0.572414
										6.565	0.857143	0.565517
										6.615	0.857143	0.558621
										6.645	0.857143	0.551724
										6.67	0.857143	0.544828
										6.715	0.857143	0.537931
										6.755	0.857143	0.531034
										6.765	0.857143	0.524138
										6.845	0.857143	0.517241
										6.965	0.857143	0.510345
										7.025	0.857143	0.503448
										7.045	0.857143	0.496552
										7.075	0.857143	0.489655
										7.11	0.857143	0.482759
										7.145	0.857143	0.475862
										7.21	0.857143	0.468966
										7.335	0.857143	0.462069
										7.445	0.857143	0.455172
										7.485	0.857143	0.448276
										7.52	0.857143	0.441379
										7.575	0.857143	0.434483
										7.625	0.857143	0.427586
										7.68	0.857143	0.42069
										7.725	0.857143	0.413793
										7.765	0.857143	0.406897
										7.84	0.857143	0.4
										7.9	0.857143	0.393103
										7.97	0.857143	0.386207
										8.105	0.785714	0.37931
										8.215	0.785714	0.372414
										8.255	0.785714	0.365517
										8.29	0.714286	0.365517
										8.47	0.714286	0.358621
										8.74	0.714286	0.351724
										8.945	0.714286	0.344828
										9.08	0.714286	0.337931
										9.14	0.714286	0.331034
										9.435	0.714286	0.324138
										9.75	0.714286	0.317241
										9.985	0.714286	0.310345
										10.195	0.714286	0.303448
										10.255	0.714286	0.296552
										10.325	0.714286	0.289655
										10.485	0.714286	0.275862
										10.7	0.714286	0.268966
										11.095	0.714286	0.262069
										11.435	0.642857	0.262069
										11.5	0.642857	0.255172
										11.635	0.642857	0.248276
										11.8	0.642857	0.241379
										12.055	0.642857	0.234483
										12.265	0.571429	0.234483
										12.795	0.571429	0.227586
										13.415	0.571429	0.22069
										13.665	0.571429	0.213793
										13.94	0.571429	0.206897
										14.135	0.571429	0.2
										14.495	0.571429	0.193103
										14.81	0.5	0.193103
										15.03	0.5	0.186207
										15.345	0.5	0.17931
										15.5	0.5	0.172414
										15.635	0.5	0.165517
										15.74	0.5	0.158621
										16.02	0.5	0.151724
										16.575	0.5	0.144828
										16.925	0.5	0.137931
										17.21	0.5	0.131034
										17.665	0.5	0.124138
										18	0.428571	0.117241
										18.745	0.428571	0.110345
										20.005	0.428571	0.103448
										20.685	0.428571	0.0965517
										20.845	0.428571	0.0896552
										22.6	0.428571	0.0827586
										25.77	0.357143	0.0827586
										27.41	0.357143	0.0758621
										27.625	0.285714	0.0758621
										27.755	0.214286	0.0758621
										28.32	0.142857	0.0758621
										28.905	0.142857	0.0689655
										29.84	0.0714286	0.0689655
										31.58	0.0714286	0.062069
										33.92	0.0714286	0.0551724
										36.685	0.0714286	0.0482759
										38.03	0.0714286	0.0413793
										38.245	0.0714286	0.0344828
										39.275	0.0714286	0.0275862
										40.715	0.0714286	0.0206897
										42.1	0	0.0206897
										43.36	0	0.0137931
										46.32	0	0.00689655
										49.84	0	0
									The test result variable(s): LYMPHOCYTE, LY#, SDCMO has at least one tie between the positive actual state group and the negative actual state group.
									a. The smallest cutoff value is the minimum observed test value minus 1, and the largest cutoff value is the maximum observed test value plus 1. All the other cutoff values are the averages of two consecutive ordered observed test values.
