# Supplementary material for: Neoteric Algorithm Using Cell Population Data (VCS Parameters) as a Rapid Screening Tool for Haematological Disorders
Source: Diagnostics (Basel). 2021 Sep 9;11(9):1652. doi: 10.3390/diagnostics11091652 (PMC8469496; doi:10.3390/diagnostics11091652)
Supplement: Supplementary file 1 [file diagnostics-11-01652-s001.zip › Supplementary S4 Validation Cohort.xlsx]

## Sheet: NeoplastivsNon-neoplastic
Research ID	@SD-V-NE	@MN-UMALS-LY	@SD-AL2-MO	@MN-C-NE	Algorithm	Neoplastic/No FBC	Neo vs Non-Neoplastic Formula	Status			Statistics
NeoVal001	25.73	63	18.61	136	221.813	Neoplastic	221.813	TP				Frequency	Percent	Valid Percent	Cumulative Percent
NeoVal002	19.63	73	15.69	141	159.458	Neoplastic	159.458	TP			FN	4	1.40845	1.40845	1.40845
NeoVal003	19.65	63	118	147	993.729	Neoplastic	993.729	TP			FP	2	0.704225	0.704225	2.11268
NeoVal004	16.07	73	142	145	1148.84	Neoplastic	1148.84	TP			TN	16	5.6338	5.6338	7.74648
NeoVal005	20.56	68	150	144	1456.33	Neoplastic	1456.33	TP			TP	262	92.2535	92.2535	100
NeoVal006	29.28	71	99	140	1470.07	Neoplastic	1470.07	TP			Total	284	100	100
NeoVal007	32.91	59	160	138	2251.23	Neoplastic	2251.23	TP
NeoVal008	32.89	90	115	142	2397.26	Neoplastic	2397.26	TP			Summary of cases
NeoVal009	29.58	87	131	137	2460.75	Neoplastic	2460.75	TP				Frequency	Percent	Valid Percent	Cumulative Percent
NeoVal010	23.65	63	21.68	140	230.729	Neoplastic	230.729	TP			Neoplastic	266	93.662	93.662	93.662
NeoVal011	52.77	63	22.37	153	486.074	Neoplastic	486.074	TP			Non -Neoplastic	18	6.33803	6.33803	100
NeoVal012	71.8	67	25.12	181	667.637	Neoplastic	667.637	TP			Total	284	100	100
NeoVal013	29.14	83	50.26	133	913.984	Neoplastic	913.984	TP
NeoVal014	23.35	64	34.72	139	373.277	Neoplastic	373.277	TP
NeoVal015	16.7	66	144	146	1087.1	Neoplastic	1087.1	TP
NeoVal016	18.73	70	12.69	142	117.168	Neoplastic	117.168	TP
NeoVal017	18.05	76	21.19	139	209.125	Neoplastic	209.125	TP
NeoVal018	26.86	55	14.24	138	152.44	Neoplastic	152.44	TP		TP	FP
NeoVal019	17.97	77	14.03	134	144.874	Neoplastic	144.874	TP		FN	TN
NeoVal020	36.23	70	18.29	135	343.595	Neoplastic	343.595	TP		262	2
NeoVal021	19.73	59	21.2	137	180.133	Neoplastic	180.133	TP		4	16
NeoVal022	32.93	64	23.21	137	357.048	Neoplastic	357.048	TP
NeoVal023	28.19	65	16.04	133	220.984	Neoplastic	220.984	TP		SENSITIVITY	SPECIFICITY
NeoVal024	59.55	71	33.15	138	1015.65	Neoplastic	1015.65	TP		98.4962	88.8889
NeoVal025	21.21	59	12.96	132	122.864	Neoplastic	122.864	TP
NeoVal026	23.22	61	15.31	136	159.451	Neoplastic	159.451	TP
NeoVal027	16.83	61	25.48	140	186.847	Neoplastic	186.847	TP
NeoVal028	25.4	65	16.68	142	193.934	Neoplastic	193.934	TP
NeoVal029	17.61	59	28.53	139	213.255	Neoplastic	213.255	TP
NeoVal030	40.7	58	28.86	135	504.644	Neoplastic	504.644	TP
NeoVal031	22.89	99	36.18	136	602.852	Neoplastic	602.852	TP
NeoVal032	45.45	72	26.43	141	613.401	Neoplastic	613.401	TP
NeoVal033	20.48	57	14.99	133	131.569	Neoplastic	131.569	TP
NeoVal034	17.45	67	11.48	142	94.52	Neoplastic	94.52	FN
NeoVal035	24.52	84	22.49	134	345.688	Neoplastic	345.688	TP
NeoVal036	51.57	64	19.77	150	435.003	Neoplastic	435.003	TP
NeoVal037	17.35	66	13.44	140	109.93	Neoplastic	109.93	TP
NeoVal038	18.55	68	33.43	139	303.371	Neoplastic	303.371	TP
NeoVal039	23.34	59	15.08	139	149.396	Neoplastic	149.396	TP
NeoVal040	21.56	65	15.75	139	158.792	Neoplastic	158.792	TP
NeoVal041	20.35	65	17.52	139	166.724	Neoplastic	166.724	TP
NeoVal042	17.56	73	133	150	1136.6	Neoplastic	1136.6	TP
NeoVal043	16.29	73	140	146	1140.3	Neoplastic	1140.3	TP
NeoVal044	17.02	69	145	143	1190.8	Neoplastic	1190.8	TP
NeoVal045	21.8	69	126	143	1325.38	Neoplastic	1325.38	TP
NeoVal046	22.41	69	147	147	1546.29	Neoplastic	1546.29	TP
NeoVal047	23.96	88	102	139	1547.23	Neoplastic	1547.23	TP
NeoVal048	29.32	57	157	140	1874.18	Neoplastic	1874.18	TP
NeoVal049	33.49	62	146	135	2245.57	Neoplastic	2245.57	TP
NeoVal050	20.04	67	14.19	135	141.131	Neoplastic	141.131	TP
NeoVal051	19.81	69	15.11	135	152.99	Neoplastic	152.99	TP
NeoVal052	46.68	72	33.71	127	892.11	Neoplastic	892.11	TP
NeoVal053	21.4	69	17.52	133	194.512	Neoplastic	194.512	TP
NeoVal054	17.29	63	18.13	144	137.142	Neoplastic	137.142	TP
NeoVal055	19.24	66	19.14	138	176.121	Neoplastic	176.121	TP
NeoVal056	19.61	72	11.72	138	119.911	Neoplastic	119.911	TP
NeoVal057	34.86	74	22.87	134	440.271	Neoplastic	440.271	TP
NeoVal058	68.85	64	9.53	144	291.618	Neoplastic	291.618	TP
NeoVal059	15.99	71	23.76	143	188.633	Neoplastic	188.633	TP
NeoVal060	15.8	72	29.42	143	234.043	Neoplastic	234.043	TP
NeoVal061	35.24	72	15.46	143	274.31	Neoplastic	274.31	TP
NeoVal062	17.65	66	10.13	141	83.691	Non -Neoplastic	83.691	TN
NeoVal063	19.18	66	15.96	140	144.31	Neoplastic	144.31	TP
NeoVal064	15.6	56	12.65	141	78.3762	Neoplastic	78.3762	FN
NeoVal065	24.33	51	12.09	139	107.925	Neoplastic	107.925	TP
NeoVal066	20.27	48	26.89	134	195.245	Neoplastic	195.245	TP
NeoVal067	39.04	22	43.34	138	269.738	Neoplastic	269.738	TP
NeoVal068	36	74	149	131	3030.05	Neoplastic	3030.05	TP
NeoVal069	41.11	69	18.88	137	390.911	Neoplastic	390.911	TP
NeoVal070	28.88	69	17.99	131	273.657	Neoplastic	273.657	TP
NeoVal071	23.87	80	12.02	143	160.513	Neoplastic	160.513	TP
NeoVal072	24.94	59	14.63	135	159.463	Neoplastic	159.463	TP
NeoVal073	44.05	99	29.93	128	1019.71	Neoplastic	1019.71	TP
NeoVal074	17.67	75	11.81	138	113.415	Neoplastic	113.415	TP
NeoVal075	17.2	58	15.03	139	107.87	Neoplastic	107.87	TP
NeoVal076	20.68	81	11.43	139	137.742	Neoplastic	137.742	TP
NeoVal077	16.46	60	11.58	145	78.8718	Non -Neoplastic	78.8718	TN
NeoVal078	19.19	60	10.73	138	89.5255	Non -Neoplastic	89.5255	TN
NeoVal079	30.27	70	22.62	143	335.171	Neoplastic	335.171	TP
NeoVal080	29.55	74	14.16	137	226.012	Neoplastic	226.012	TP
NeoVal081	30.77	87	45.36	132	919.911	Neoplastic	919.911	TP
NeoVal082	23.02	50	13.04	135	111.178	Neoplastic	111.178	TP
NeoVal083	27.43	64	16.6	131	222.455	Neoplastic	222.455	TP
NeoVal084	17.45	64	15.26	138	123.495	Neoplastic	123.495	TP
NeoVal085	20.65	71	21.47	137	229.768	Neoplastic	229.768	TP
NeoVal086	30.52	59	20.23	128	284.592	Neoplastic	284.592	TP
NeoVal087	33.51	61	21.02	137	313.629	Neoplastic	313.629	TP
NeoVal088	31.61	83	29.1	137	557.282	Neoplastic	557.282	TP
NeoVal089	29.5	73	25.28	131	415.576	Neoplastic	415.576	TP
NeoVal090	30.88	57	18.24	127	252.798	Neoplastic	252.798	TP
NeoVal091	24.34	65	15.18	134	179.226	Neoplastic	179.226	TP
NeoVal092	27.55	66	16.13	130	225.609	Neoplastic	225.609	TP
NeoVal093	29.63	54	17.53	131	214.11	Neoplastic	214.11	TP
NeoVal094	22.96	70	50.18	140	576.066	Neoplastic	576.066	TP
NeoVal095	28.66	83	27.17	143	451.968	Neoplastic	451.968	TP
NeoVal096	30.01	59	13.25	132	177.73	Neoplastic	177.73	TP
NeoVal097	29.14	59	15.88	137	199.284	Neoplastic	199.284	TP
NeoVal098	25.1	65	16.24	141	187.912	Neoplastic	187.912	TP
NeoVal099	25.48	63	12.67	135	150.655	Neoplastic	150.655	TP
NeoVal100	32.01	78	19.17	139	344.34	Neoplastic	344.34	TP
NeoVal101	31.98	71	17.72	130	309.498	Neoplastic	309.498	TP
NeoVal102	17.83	59	17.67	140	132.774	Neoplastic	132.774	TP
NeoVal103	29.39	65	20.53	135	290.515	Neoplastic	290.515	TP
NeoVal104	30.11	75	16.18	134	272.675	Neoplastic	272.675	TP
NeoVal105	25.58	63	15.39	133	186.478	Neoplastic	186.478	TP
NeoVal106	24.43	86	15.58	135	242.469	Neoplastic	242.469	TP
NeoVal107	17.52	78	16.76	141	162.436	Neoplastic	162.436	TP
NeoVal108	17.51	63	20.06	139	159.2	Neoplastic	159.2	TP
NeoVal109	27.01	80	19.57	130	325.284	Neoplastic	325.284	TP
NeoVal110	53.29	69	58.91	186	1164.58	Neoplastic	1164.58	TP
NeoVal111	29.92	61	18.23	137	242.861	Neoplastic	242.861	TP
NeoVal112	18.61	66	12.54	142	108.467	Neoplastic	108.467	TP
NeoVal113	40.52	67	25.23	142	482.362	Neoplastic	482.362	TP
NeoVal114	29.6	60	17.91	133	239.159	Neoplastic	239.159	TP
NeoVal115	21.17	61	15.05	138	140.834	Neoplastic	140.834	TP
NeoVal116	18.98	63	17.13	138	148.428	Neoplastic	148.428	TP
NeoVal117	25.41	72	16.17	138	214.372	Neoplastic	214.372	TP
NeoVal118	22.06	52	26.3	140	215.495	Neoplastic	215.495	TP
NeoVal119	25.19	55	17	140	168.233	Neoplastic	168.233	TP
NeoVal120	29.96	56	15.92	138	193.55	Neoplastic	193.55	TP
NeoVal121	22.39	63	14.79	139	150.089	Neoplastic	150.089	TP
NeoVal122	28.55	57	16.09	136	192.53	Neoplastic	192.53	TP
NeoVal123	27.76	59	19.67	142	226.875	Neoplastic	226.875	TP
NeoVal124	25.93	62	15.11	139	174.761	Neoplastic	174.761	TP
NeoVal125	22.95	67	13.71	136	155.009	Neoplastic	155.009	TP
NeoVal126	24.17	81	29.06	137	415.276	Neoplastic	415.276	TP
NeoVal127	26.29	64	19.17	144	223.991	Neoplastic	223.991	TP
NeoVal128	24.93	70	18.02	138	227.875	Neoplastic	227.875	TP
NeoVal129	20.66	66	19.76	142	189.746	Neoplastic	189.746	TP
NeoVal130	19.05	62	12.76	139	108.423	Neoplastic	108.423	TP
NeoVal131	21.53	60	14.46	136	137.349	Neoplastic	137.349	TP
NeoVal132	20.29	72	151	149	1480.49	Neoplastic	1480.49	TP
NeoVal133	28.88	63	166	146	2068.68	Neoplastic	2068.68	TP
NeoVal134	15.05	64	129	141	881.226	Neoplastic	881.226	TP
NeoVal135	17.12	67	127	142	1025.87	Neoplastic	1025.87	TP
NeoVal136	16.6	67	138	145	1058.51	Neoplastic	1058.51	TP
NeoVal137	16.06	71	137	143	1092.42	Neoplastic	1092.42	TP
NeoVal138	19.74	64	125	144	1096.67	Neoplastic	1096.67	TP
NeoVal139	18.41	63	137	142	1118.99	Neoplastic	1118.99	TP
NeoVal140	15.41	75	141	144	1131.67	Neoplastic	1131.67	TP
NeoVal141	16.34	71	142	143	1152.03	Neoplastic	1152.03	TP
NeoVal142	16.51	73	144	145	1196.92	Neoplastic	1196.92	TP
NeoVal143	18.11	71	139	145	1232.6	Neoplastic	1232.6	TP
NeoVal144	18.88	68	144	144	1283.84	Neoplastic	1283.84	TP
NeoVal145	20.22	64	144	144	1294.08	Neoplastic	1294.08	TP
NeoVal146	17.52	76	142	144	1313.03	Neoplastic	1313.03	TP
NeoVal147	19.77	74	132	147	1313.7	Neoplastic	1313.7	TP
NeoVal148	19.2	71	140	142	1344	Neoplastic	1344	TP
NeoVal149	18.59	77	139	139	1431.43	Neoplastic	1431.43	TP
NeoVal150	19.16	77	138	142	1433.76	Neoplastic	1433.76	TP
NeoVal151	19.71	74	141	142	1448.27	Neoplastic	1448.27	TP
NeoVal152	21.31	67	147	140	1499.16	Neoplastic	1499.16	TP
NeoVal153	24.47	62	145	144	1527.68	Neoplastic	1527.68	TP
NeoVal154	24.62	64	145	149	1533.38	Neoplastic	1533.38	TP
NeoVal155	21.19	72	147	146	1536.13	Neoplastic	1536.13	TP
NeoVal156	19.23	78	156	145	1613.73	Neoplastic	1613.73	TP
NeoVal157	24.52	74	136	144	1713.68	Neoplastic	1713.68	TP
NeoVal158	24.81	74	140	135	1903.94	Neoplastic	1903.94	TP
NeoVal159	25.08	73	146	140	1909.3	Neoplastic	1909.3	TP
NeoVal160	21.3	83	151	138	1934.44	Neoplastic	1934.44	TP
NeoVal161	23.44	76	156	142	1957.07	Neoplastic	1957.07	TP
NeoVal162	24.13	79	144	139	1974.84	Neoplastic	1974.84	TP
NeoVal163	22.92	84	149	144	1992.13	Neoplastic	1992.13	TP
NeoVal164	25.5	75	145	135	2054.17	Neoplastic	2054.17	TP
NeoVal165	30.56	64	143	136	2056.51	Neoplastic	2056.51	TP
NeoVal166	26.14	77	149	145	2068.3	Neoplastic	2068.3	TP
NeoVal167	26.09	73	151	139	2068.99	Neoplastic	2068.99	TP
NeoVal168	32.86	73	133	149	2141.19	Neoplastic	2141.19	TP
NeoVal169	24.89	84	145	137	2212.85	Neoplastic	2212.85	TP
NeoVal170	25.77	81	150	134	2336.61	Neoplastic	2336.61	TP
NeoVal171	72	68	112	228	2405.05	Neoplastic	2405.05	TP
NeoVal172	32.74	75	134	135	2437.31	Neoplastic	2437.31	TP
NeoVal173	31.11	92	137	137	2862.12	Neoplastic	2862.12	TP
NeoVal174	40.66	80	138	137	3276.54	Neoplastic	3276.54	TP
NeoVal175	37.67	83	146	136	3356.51	Neoplastic	3356.51	TP
NeoVal176	52.2	66	158	138	3944.5	Neoplastic	3944.5	TP
NeoVal177	20.97	65	13.73	138	135.614	Neoplastic	135.614	TP
NeoVal178	32.49	62	15.82	134	237.817	Neoplastic	237.817	TP
NeoVal179	26.92	64	15.96	132	208.312	Neoplastic	208.312	TP
NeoVal180	21.63	74	15.25	132	184.92	Neoplastic	184.92	TP
NeoVal181	26.94	69	14.34	130	205.047	Neoplastic	205.047	TP
NeoVal182	28.36	71	13.6	134	204.361	Neoplastic	204.361	TP
NeoVal183	18.81	72	14.27	139	139.037	Neoplastic	139.037	TP
NeoVal184	22.95	43	29.39	139	208.658	Neoplastic	208.658	TP
NeoVal185	22.15	63	16.85	140	167.952	Neoplastic	167.952	TP
NeoVal186	30.27	65	14.88	139	210.627	Neoplastic	210.627	TP
NeoVal187	23.28	67	18.1	132	213.876	Neoplastic	213.876	TP
NeoVal188	25.71	62	17.67	135	208.64	Neoplastic	208.64	TP
NeoVal189	28.89	61	14.36	138	183.38	Neoplastic	183.38	TP
NeoVal190	34.22	60	18.14	131	284.313	Neoplastic	284.313	TP
NeoVal191	25.53	83	15.01	129	246.558	Neoplastic	246.558	TP
NeoVal192	24.73	73	26.88	143	339.344	Neoplastic	339.344	TP
NeoVal193	32.61	71	43.6	133	759.004	Neoplastic	759.004	TP
NeoVal194	19.65	72	12.66	139	128.859	Neoplastic	128.859	TP
NeoVal195	18.99	75	14.54	135	153.397	Neoplastic	153.397	TP
NeoVal196	19.71	61	13.64	138	118.837	Neoplastic	118.837	TP
NeoVal197	15.41	61	13.28	139	89.8081	Neoplastic	89.8081	FN
NeoVal198	16.06	68	145	145	1092.08	Neoplastic	1092.08	TP
NeoVal199	16.51	72	141	145	1155.93	Neoplastic	1155.93	TP
NeoVal200	37.88	104	146	137	4198.32	Neoplastic	4198.32	TP
NeoVal201	21.55	76	13.1	134	160.113	Neoplastic	160.113	TP
NeoVal202	28.53	61	27.89	136	356.896	Neoplastic	356.896	TP
NeoVal203	31.85	63	31.06	139	448.37	Neoplastic	448.37	TP
NeoVal204	30.41	91	141	137	2848.11	Neoplastic	2848.11	TP
NeoVal205	25.45	82	16	134	249.182	Neoplastic	249.182	TP
NeoVal206	33.03	77	21.21	135	399.582	Neoplastic	399.582	TP
NeoVal207	43.24	80	25.73	119	747.943	Neoplastic	747.943	TP
NeoVal208	19.26	63	13.52	140	117.178	Neoplastic	117.178	TP
NeoVal209	34.84	70	31.55	134	574.21	Neoplastic	574.21	TP
NeoVal210	23.46	74	120	146	1426.88	Neoplastic	1426.88	TP
NeoVal211	34.59	66	141	137	2349.6	Neoplastic	2349.6	TP
NeoVal212	30.51	71	156	140	2413.78	Neoplastic	2413.78	TP
NeoVal213	20.4	62	14.92	141	133.836	Neoplastic	133.836	TP
NeoVal214	17.69	66	13.11	138	110.916	Neoplastic	110.916	TP
NeoVal215	20.35	61	23.39	144	201.633	Neoplastic	201.633	TP
NeoVal216	27.13	79	20.6	135	327.047	Neoplastic	327.047	TP
NeoVal217	20.73	60	13.28	139	118.832	Neoplastic	118.832	TP
NeoVal218	17.1	67	13.45	141	109.288	Neoplastic	109.288	TP
NeoVal219	18.98	68	144	141	1318.1	Neoplastic	1318.1	TP
NeoVal220	17.62	83	133	147	1323.18	Neoplastic	1323.18	TP
NeoVal221	20.09	66	14.06	136	137.079	Neoplastic	137.079	TP
NeoVal222	18.62	82	15.69	139	172.346	Neoplastic	172.346	TP
NeoVal223	32.13	45	22.21	135	237.869	Neoplastic	237.869	TP
NeoVal224	15.05	63	144	146	935.162	Neoplastic	935.162	TP
NeoVal225	16.15	63	145	145	1017.45	Neoplastic	1017.45	TP
NeoVal226	15.81	68	143	148	1038.76	Neoplastic	1038.76	TP
NeoVal227	17.54	66	143	147	1126.14	Neoplastic	1126.14	TP
NeoVal228	17.19	67	143	145	1135.84	Neoplastic	1135.84	TP
NeoVal229	17.8	67	141	146	1151.76	Neoplastic	1151.76	TP
NeoVal230	17.02	73	146	144	1259.72	Neoplastic	1259.72	TP
NeoVal231	17.34	73	146	146	1265.82	Neoplastic	1265.82	TP
NeoVal232	16.1	84	147	143	1390.23	Neoplastic	1390.23	TP
NeoVal233	18.77	76	143	141	1446.75	Neoplastic	1446.75	TP
NeoVal234	22.53	66	148	142	1549.81	Neoplastic	1549.81	TP
NeoVal235	21.17	81	136	142	1642.31	Neoplastic	1642.31	TP
NeoVal236	24.98	76	136	143	1805.55	Neoplastic	1805.55	TP
NeoVal237	23.29	81	146	144	1912.69	Neoplastic	1912.69	TP
NeoVal238	26.57	66	160	143	1962.09	Neoplastic	1962.09	TP
NeoVal239	27.9	84	142	140	2377.08	Neoplastic	2377.08	TP
NeoVal240	27.81	72	24.18	138	350.841	Neoplastic	350.841	TP
NeoVal241	26.4	73	15.05	139	208.664	Neoplastic	208.664	TP
NeoVal242	16.56	86	17.54	139	179.711	Neoplastic	179.711	TP
NeoVal243	18.57	64	13.54	146	110.219	Neoplastic	110.219	TP
NeoVal244	16.64	65	14.28	138	111.922	Neoplastic	111.922	TP
NeoVal245	18.32	65	13.74	141	116.04	Neoplastic	116.04	TP
NeoVal246	28.43	47	21.17	134	211.101	Neoplastic	211.101	TP
NeoVal247	23.28	65	14.67	135	164.434	Neoplastic	164.434	TP
NeoVal248	18.47	76	13.28	140	133.153	Neoplastic	133.153	TP
NeoVal249	30.14	76	25.93	134	443.256	Neoplastic	443.256	TP
NeoVal250	22.3	75	11.53	139	138.733	Neoplastic	138.733	TP
NeoVal251	15.45	64	11.92	141	83.5922	Non -Neoplastic	83.5922	TN
NeoVal252	16.99	55	11.02	137	75.1652	Non -Neoplastic	75.1652	TN
NeoVal253	17.84	65	13.06	139	108.952	Neoplastic	108.952	TP
NeoVal254	16.93	59	12.87	145	88.6583	Non -Neoplastic	88.6583	TN
NeoVal255	14.86	63	13.84	144	89.9773	Non -Neoplastic	89.9773	TN
NeoVal256	18.29	50	11.2	139	73.6863	Non -Neoplastic	73.6863	TN
NeoVal257	16.66	52	11.52	141	70.7802	Non -Neoplastic	70.7802	TN
NeoVal258	15.79	63	11.68	140	82.9922	Non -Neoplastic	82.9922	TN
NeoVal259	16.24	59	14.61	136	102.932	Non -Neoplastic	102.932	TN
NeoVal260	16.97	61	13.06	141	95.8817	Non -Neoplastic	95.8817	TN
NeoVal261	16.67	68	140	148	1072.29	Neoplastic	1072.29	TP
NeoVal262	16.47	77	128	144	1127.28	Neoplastic	1127.28	TP
NeoVal263	20.57	70	137	146	1351.14	Neoplastic	1351.14	TP
NeoVal264	20.47	72	138	145	1402.69	Neoplastic	1402.69	TP
NeoVal265	20.68	79	127	142	1461.14	Neoplastic	1461.14	TP
NeoVal266	38.89	57	148	117	2804.07	Neoplastic	2804.07	TP
NeoVal267	24.85	77	137	137	1913.45	Neoplastic	1913.45	TP
NeoVal268	18.62	66	16.28	142	140.893	Neoplastic	140.893	TP
NeoVal269	17.17	74	15.77	140	143.122	Neoplastic	143.122	TP
NeoVal270	25.2	55	14.54	140	143.946	Neoplastic	143.946	TP
NeoVal271	17.62	68	13.29	140	113.74	Neoplastic	113.74	TP
NeoVal272	19.1	65	26.52	142	231.863	Neoplastic	231.863	TP
NeoVal273	21.33	70	24.12	138	260.968	Neoplastic	260.968	TP
NeoVal274	18.72	41	16.35	143	87.7549	Neoplastic	87.7549	FN
NeoVal275	15.53	61	138	145	901.597	Neoplastic	901.597	TP
NeoVal276	19.13	82	161	147	1718.06	Neoplastic	1718.06	TP
NeoVal277	19.38	61	11.7	139	99.5072	Non -Neoplastic	99.5072	TN
NeoVal278	23.65	64	14.96	131	172.851	Neoplastic	172.851	TP
NeoVal279	76.12	69	109	175	3271.42	Neoplastic	3271.42	TP
NeoVal280	19.15	67	15.28	136	144.154	Non -Neoplastic	144.154	FP
NeoVal281	17.01	64	10.44	142	80.038	Non -Neoplastic	80.038	TN
NeoVal282	16.21	57	12.16	136	82.6138	Non -Neoplastic	82.6138	TN
NeoVal283	18.99	4	123	143	65.3362	Non -Neoplastic	65.3362	TN
NeoVal284	21.98	57	13.15	140	117.679	Non -Neoplastic	117.679	FP

## Sheet: FalseNeoplasticvsNon-Neoplastic
False negative and false positive cases summary for the algorithm to distinguish neoplastic vs non-neoplastic cases
Research ID	Gender	Age	Diagnosis	WBC count	Neoplastic/No FBC	@SD-V-NE	@MN-UMALS-LY	@SD-AL2-MO	@MN-C-NE	Algorithm	Error type
NeoVal064	Female	37	APLASTIC ANAEMIA	0.9	Neoplastic	15.6	56	12.65	141	78.3762	False Negative
NeoVal274	Male	58	PRV	6.5	Neoplastic	18.72	41	16.35	143	87.7549	False Negative
NeoVal197	Female	41	MDS	6.8	Neoplastic	15.41	61	13.28	139	89.8081	False Negative
NeoVal034	Male	24	AML	7.9	Neoplastic	17.45	67	11.48	142	94.52	False Negative
NeoVal284	Female	32	Type III Von Willebrand Disease	6.6	Non -Neoplastic	21.98	57	13.15	140	117.679	False Positive
NeoVal280	Female	27	Thalassemia	6.1	Non -Neoplastic	19.15	67	15.28	136	144.154	False Positive

## Sheet: ReactivevsNeoplastic
Research ID	Diagnosis	@MN-AL2-NE	WBC count	Status (TN/TP/FN/FP)
MNAL2NE044	Neoplastic case	176	1.8	TP			Frequency	Percent	Valid Percent	Cumulative Percent
MNAL2NE045	Neoplastic case	167	1.7	TP		FN	13	6.77083	6.77083	6.77083
MNAL2NE049	Neoplastic case	155	133	TP		TN	38	19.7917	19.7917	26.5625
MNAL2NE050	Neoplastic case	185	4.9	TP		TP	141	73.4375	73.4375	100
MNAL2NE058	Neoplastic case	155	30	TP		Total	192	100	100
MNAL2NE073	Neoplastic case	178	2.9	TP
MNAL2NE074	Neoplastic case	180	485.9	TP
MNAL2NE075	Neoplastic case	154	1.8	TP		TP	FP
MNAL2NE077	Neoplastic case	170	17.7	TP		FN	TN
MNAL2NE082	Neoplastic case	171	14.9	TP
MNAL2NE083	Neoplastic case	157	2.9	TP		141	0
MNAL2NE084	Neoplastic case	164	4.4	TP		13	38
MNAL2NE087	Neoplastic case	173	235.2	TP
MNAL2NE089	Neoplastic case	187	0.7	TP		SENSITIVITY	SPECIFICITY
MNAL2NE091	Neoplastic case	160	14.6	TP		91.5584	100
MNAL2NE092	Neoplastic case	157	45.2	TP
MNAL2NE098	Neoplastic case	159	98	TP
MNAL2NE101	Neoplastic case	170	4.9	TP
MNAL2NE103	Neoplastic case	168	41.3	TP
MNAL2NE108	Neoplastic case	169	125	TP
MNAL2NE110	Neoplastic case	168	20.7	TP
MNAL2NE112	Neoplastic case	162	44.2	TP
MNAL2NE113	Neoplastic case	163	106.3	TP
MNAL2NE120	Neoplastic case	152	4.3	TP
MNAL2NE121	Neoplastic case	174	3.1	TP
MNAL2NE124	Neoplastic case	158	38	TP
MNAL2NE125	Neoplastic case	160	11.1	TP
MNAL2NE134	Neoplastic case	131	3.7	FN
MNAL2NE135	Neoplastic case	183	5.5	TP
MNAL2NE137	Neoplastic case	172	77.3	TP
MNAL2NE139	Neoplastic case	173	80.6	TP
MNAL2NE140	Neoplastic case	171	8.1	TP
MNAL2NE142	Neoplastic case	177	24	TP
MNAL2NE144	Neoplastic case	166	3.7	TP
MNAL2NE147	Neoplastic case	164	283.4	TP
MNAL2NE148	Neoplastic case	156	58.4	TP
MNAL2NE149	Neoplastic case	160	1	TP
MNAL2NE150	Neoplastic case	159	26.7	TP
MNAL2NE153	Neoplastic case	164	1.9	TP
MNAL2NE156	Neoplastic case	163	70.6	TP
MNAL2NE157	Neoplastic case	148	34.8	TP
MNAL2NE158	Neoplastic case	164	51.3	TP
MNAL2NE159	Neoplastic case	162	4.3	TP
MNAL2NE160	Neoplastic case	167	1.9	TP
MNAL2NE164	Neoplastic case	150	37.4	TP
MNAL2NE175	Neoplastic case	156	32.5	TP
MNAL2NE178	Neoplastic case	176	3	TP
MNAL2NE182	Neoplastic case	160	129.1	TP
MNAL2NE183	Neoplastic case	154	42.3	TP
MNAL2NE184	Neoplastic case	164	226.9	TP
MNAL2NE042	Neoplastic case	197	13.4	TP
MNAL2NE055	Neoplastic case	156	52.3	TP
MNAL2NE061	Neoplastic case	174	5.6	TP
MNAL2NE063	Neoplastic case	152	4.1	TP
MNAL2NE069	Neoplastic case	193	44.5	TP
MNAL2NE080	Neoplastic case	156	1.1	TP
MNAL2NE086	Neoplastic case	181	19	TP
MNAL2NE094	Neoplastic case	180	6	TP
MNAL2NE099	Neoplastic case	186	2.2	TP
MNAL2NE109	Neoplastic case	188	3.8	TP
MNAL2NE111	Neoplastic case	163	15.4	TP
MNAL2NE114	Neoplastic case	169	12.3	TP
MNAL2NE123	Neoplastic case	139	3.9	FN
MNAL2NE131	Neoplastic case	141	4.9	FN
MNAL2NE146	Neoplastic case	187	34.5	TP
MNAL2NE152	Neoplastic case	179	81.6	TP
MNAL2NE165	Neoplastic case	152	1.6	TP
MNAL2NE168	Neoplastic case	206	19.5	TP
MNAL2NE169	Neoplastic case	166	0.6	TP
MNAL2NE174	Neoplastic case	167	3.6	TP
MNAL2NE180	Neoplastic case	168	31.8	TP
MNAL2NE181	Neoplastic case	153	4.7	TP
MNAL2NE186	Neoplastic case	154	63.6	TP
MNAL2NE189	Neoplastic case	153	35.5	TP
MNAL2NE191	Neoplastic case	175	35	TP
MNAL2NE041	Neoplastic case	155	46.1	TP
MNAL2NE047	Neoplastic case	177	4.7	TP
MNAL2NE048	Neoplastic case	168	23.3	TP
MNAL2NE051	Neoplastic case	162	1.7	TP
MNAL2NE053	Neoplastic case	167	5.6	TP
MNAL2NE066	Neoplastic case	157	7.3	TP
MNAL2NE072	Neoplastic case	147	8.7	FN
MNAL2NE079	Neoplastic case	151	71.4	TP
MNAL2NE085	Neoplastic case	157	5.1	TP
MNAL2NE088	Neoplastic case	154	0.3	TP
MNAL2NE090	Neoplastic case	164	42.7	TP
MNAL2NE093	Neoplastic case	168	3.7	TP
MNAL2NE104	Neoplastic case	156	2.2	TP
MNAL2NE105	Neoplastic case	166	378.1	TP
MNAL2NE119	Neoplastic case	170	24.1	TP
MNAL2NE122	Neoplastic case	159	37.1	TP
MNAL2NE128	Neoplastic case	153	97.1	TP
MNAL2NE132	Neoplastic case	163	5	TP
MNAL2NE133	Neoplastic case	154	24.8	TP
MNAL2NE141	Neoplastic case	157	3.6	TP
MNAL2NE143	Neoplastic case	169	1.1	TP
MNAL2NE145	Neoplastic case	159	43.1	TP
MNAL2NE154	Neoplastic case	154	19.6	TP
MNAL2NE162	Neoplastic case	161	36.2	TP
MNAL2NE163	Neoplastic case	167	38	TP
MNAL2NE173	Neoplastic case	161	2.3	TP
MNAL2NE176	Neoplastic case	147	41.1	TP
MNAL2NE179	Neoplastic case	144	4.8	FN
MNAL2NE043	Neoplastic case	151	45.6	TP
MNAL2NE046	Neoplastic case	166	6.6	TP
MNAL2NE054	Neoplastic case	152	119.5	TP
MNAL2NE057	Neoplastic case	170	9.4	TP
MNAL2NE062	Neoplastic case	162	13.1	TP
MNAL2NE070	Neoplastic case	172	2.9	TP
MNAL2NE071	Neoplastic case	138	10.5	FN
MNAL2NE076	Neoplastic case	151	1.8	TP
MNAL2NE096	Neoplastic case	162	6.2	TP
MNAL2NE100	Neoplastic case	153	64.3	TP
MNAL2NE107	Neoplastic case	134	11.1	FN
MNAL2NE115	Neoplastic case	173	0.4	TP
MNAL2NE116	Neoplastic case	163	21.6	TP
MNAL2NE127	Neoplastic case	165	2.2	TP
MNAL2NE161	Neoplastic case	151	14.1	TP
MNAL2NE166	Neoplastic case	156	42.4	TP
MNAL2NE171	Neoplastic case	154	35.7	TP
MNAL2NE177	Neoplastic case	154	1.7	TP
MNAL2NE188	Neoplastic case	166	190	TP
MNAL2NE192	Neoplastic case	146	10.5	FN
MNAL2NE040	Neoplastic case	165	87.9	TP
MNAL2NE056	Neoplastic case	166	4.2	TP
MNAL2NE059	Neoplastic case	159	94.3	TP
MNAL2NE060	Neoplastic case	158	19	TP
MNAL2NE155	Neoplastic case	165	115.4	TP
MNAL2NE167	Neoplastic case	152	2.1	TP
MNAL2NE172	Neoplastic case	154	35.7	TP
MNAL2NE190	Neoplastic case	148	186.7	TP
MNAL2NE065	Neoplastic case	145	8.9	FN
MNAL2NE118	Neoplastic case	165	55.9	TP
MNAL2NE130	Neoplastic case	157	33.3	TP
MNAL2NE136	Neoplastic case	158	8.6	TP
MNAL2NE138	Neoplastic case	148	17.2	TP
MNAL2NE151	Neoplastic case	165	1.6	TP
MNAL2NE185	Neoplastic case	179	331.4	TP
MNAL2NE039	Neoplastic case	131	11	FN
MNAL2NE064	Neoplastic case	140	10.1	FN
MNAL2NE068	Neoplastic case	159	46.7	TP
MNAL2NE095	Neoplastic case	156	1.9	TP
MNAL2NE102	Neoplastic case	153	1.9	TP
MNAL2NE052	Neoplastic case	155	322.6	TP
MNAL2NE067	Neoplastic case	161	3.6	TP
MNAL2NE078	Neoplastic case	168	130.2	TP
MNAL2NE081	Neoplastic case	153	4.7	TP
MNAL2NE097	Neoplastic case	142	4.2	FN
MNAL2NE106	Neoplastic case	164	8	TP
MNAL2NE117	Neoplastic case	141	11.4	FN
MNAL2NE126	Neoplastic case	158	3	TP
MNAL2NE129	Neoplastic case	161	141.5	TP
MNAL2NE170	Neoplastic case	161	78.7	TP
MNAL2NE187	Neoplastic case	157	8.3	TP
MNAL2NE001	Reactive	89	14.9	TN
MNAL2NE002	Reactive	94	14.2	TN
MNAL2NE003	Reactive	84	17.1	TN
MNAL2NE004	Reactive	91	16.8	TN
MNAL2NE005	Reactive	91	16.7	TN
MNAL2NE006	Reactive	84	14.5	TN
MNAL2NE007	Reactive	87	15.8	TN
MNAL2NE008	Reactive	90	22	TN
MNAL2NE009	Reactive	141	2.6	TN
MNAL2NE010	Reactive	115	4.5	TN
MNAL2NE011	Reactive	120	5.6	TN
MNAL2NE012	Reactive	125	4.2	TN
MNAL2NE013	Reactive	133	15.8	TN
MNAL2NE014	Reactive	134	3.3	TN
MNAL2NE015	Reactive	126	21.9	TN
MNAL2NE016	Reactive	128	5.5	TN
MNAL2NE017	Reactive	134	1.8	TN
MNAL2NE018	Reactive	64	2.3	TN
MNAL2NE019	Reactive	140	5.3	TN
MNAL2NE020	Reactive	130	7.9	TN
MNAL2NE021	Reactive	134	9.7	TN
MNAL2NE022	Reactive	107	2.4	TN
MNAL2NE023	Reactive	130	9.8	TN
MNAL2NE024	Reactive	133	2.9	TN
MNAL2NE025	Reactive	142	4.9	TN
MNAL2NE026	Reactive	144	5.5	TN
MNAL2NE027	Reactive	143	8.9	TN
MNAL2NE028	Reactive	142	3.7	TN
MNAL2NE029	Reactive	137	4.7	TN
MNAL2NE030	Reactive	136	11.8	TN
MNAL2NE031	Reactive	146	2.4	TN
MNAL2NE032	Reactive	121	2	TN
MNAL2NE033	Reactive	101	3.1	TN
MNAL2NE034	Reactive	130	5.6	TN
MNAL2NE035	Reactive	102	2.7	TN
MNAL2NE036	Reactive	106	1.9	TN
MNAL2NE037	Reactive	145	2.9	TN
MNAL2NE038	Reactive	110	5.1	TN

## Sheet: False-Negative @MN-AL2-NE 
False Negative cases summary for the MN-AL2-NE discriminator used to distinguish between reactive and neoplastic cases
Name	Gender	Age	Diagnosis	@MN-AL2-NE	WBC	Error type
MNAL2NE134	Female	28	AML	131	3.7	False-Negative
MNAL2NE123	Male	24	APML	139	3.9	False-Negative
MNAL2NE097	Male	46	T-ALL	142	4.2	False-Negative
MNAL2NE179	Male	26	B-ALL	144	4.8	False-Negative
MNAL2NE131	Female	35	APML	141	4.9	False-Negative
MNAL2NE072	Female	59	B-ALL	147	8.7	False-Negative
MNAL2NE065	Male	75	CMML	145	8.9	False-Negative
MNAL2NE064	Female	36	MDS	140	10.1	False-Negative
MNAL2NE071	Female	67	CD5+ B-NHL	138	10.5	False-Negative
MNAL2NE192	Female	61	CD5+ B-NHL	146	10.5	False-Negative
MNAL2NE039	Male	76	MDS-RAEB1	131	11	False-Negative
MNAL2NE107	Male	43	CD5- B-NHL	134	11.1	False-Negative
MNAL2NE117	Female	61	T-ALL	141	11.4	False-Negative
